# Supplementary material for: Tettigettalna josei (Boulard, 1982) (Hemiptera: Cicadoidea): first record in Spain, with notes on the distribution, genetic variation and behaviour of the species
Source: Biodivers Data J. 2014 May 9;(2):e1045. doi: 10.3897/BDJ.2.e1045 (PMC4040400; doi:10.3897/BDJ.2.e1045)
Supplement: XML Treatment for Tettigettalna josei [file BDJ.2.e1045-treatment1.xml]

<!DOCTYPE tp:taxon-treatment
  PUBLIC "-//TaxonX//DTD Taxonomic Treatment Publishing DTD v0 20100105//EN" "tax-treatment-NSO.dtd">
<tp:taxon-treatment xmlns:tp="http://www.plazi.org/taxpub"><tp:treatment-meta><mixed-citation publication-type="journal"><person-group><name><surname>Simões</surname><given-names>Paula C.</given-names></name><name><surname>Nunes</surname><given-names>Vera L.</given-names></name><name><surname>Mendes</surname><given-names>Raquel</given-names></name><name><surname>Seabra</surname><given-names>Sofia G.</given-names></name><name><surname>Paulo</surname><given-names>Octávio S.</given-names></name><name><surname>Quartau</surname><given-names>José A.</given-names></name></person-group><article-title><italic><tp:taxon-name><tp:taxon-name-part taxon-name-part-type="genus">Tettigettalna</tp:taxon-name-part> <tp:taxon-name-part taxon-name-part-type="species">josei</tp:taxon-name-part></tp:taxon-name></italic> (Boulard, 1982) (<tp:taxon-name><tp:taxon-name-part taxon-name-part-type="order">Hemiptera</tp:taxon-name-part></tp:taxon-name>: <tp:taxon-name><tp:taxon-name-part taxon-name-part-type="superfamily">Cicadoidea</tp:taxon-name-part></tp:taxon-name>): first record in Spain, with notes on the distribution, genetic variation and behaviour of the species</article-title><source>Biodivers Data J</source><day>09</day><month>5</month><year>2014</year><volume>2014</volume><issue>2</issue><pub-id pub-id-type="doi">10.3897/BDJ.2.e1045</pub-id></mixed-citation></tp:treatment-meta><tp:nomenclature><tp:taxon-name>
            <tp:taxon-name-part taxon-name-part-type="genus">Tettigettalna</tp:taxon-name-part>
            <tp:taxon-name-part taxon-name-part-type="species">josei</tp:taxon-name-part>
          </tp:taxon-name><tp:taxon-authority>(Boulard, 1982)</tp:taxon-authority></tp:nomenclature><tp:treatment-sec sec-type="materials"><title>Materials</title><list list-type="alpha-lower" list-content="occurrences"><list-item><p><bold>Type status:</bold> <named-content xmlns:xlink="http://www.w3.org/1999/xlink" content-type="dwc:typeStatus" xlink:type="simple">Other material</named-content>. <bold>Occurrence:</bold> recordedBy: <named-content xmlns:xlink="http://www.w3.org/1999/xlink" content-type="dwc:recordedBy" xlink:type="simple">Bruno Novais</named-content>; individualCount: <named-content xmlns:xlink="http://www.w3.org/1999/xlink" content-type="dwc:individualCount" xlink:type="simple">1</named-content>; sex: <named-content xmlns:xlink="http://www.w3.org/1999/xlink" content-type="dwc:sex" xlink:type="simple">male</named-content>; <bold>Location:</bold> country: <named-content xmlns:xlink="http://www.w3.org/1999/xlink" content-type="dwc:country" xlink:type="simple">Portugal</named-content>; stateProvince: <named-content xmlns:xlink="http://www.w3.org/1999/xlink" content-type="dwc:stateProvince" xlink:type="simple">Algarve</named-content>; verbatimLocality: <named-content xmlns:xlink="http://www.w3.org/1999/xlink" content-type="dwc:verbatimLocality" xlink:type="simple">Budens</named-content>; verbatimLatitude: <named-content xmlns:xlink="http://www.w3.org/1999/xlink" content-type="dwc:verbatimLatitude" xlink:type="simple">37°04'45.2"N</named-content>; verbatimLongitude: <named-content xmlns:xlink="http://www.w3.org/1999/xlink" content-type="dwc:verbatimLongitude" xlink:type="simple">8°50'11.6"W</named-content>; <bold>Event:</bold> samplingProtocol: <named-content xmlns:xlink="http://www.w3.org/1999/xlink" content-type="dwc:samplingProtocol" xlink:type="simple">Sweep net capture</named-content>; eventDate: <named-content xmlns:xlink="http://www.w3.org/1999/xlink" content-type="dwc:eventDate" xlink:type="simple">2011-07-27</named-content>; <bold>Record Level:</bold> collectionID: <named-content xmlns:xlink="http://www.w3.org/1999/xlink" content-type="dwc:collectionID" xlink:type="simple">Tjo119</named-content>; institutionCode: <named-content xmlns:xlink="http://www.w3.org/1999/xlink" content-type="dwc:institutionCode" xlink:type="simple">FCUL</named-content>; collectionCode: <named-content xmlns:xlink="http://www.w3.org/1999/xlink" content-type="dwc:collectionCode" xlink:type="simple">Entomology_PCS</named-content></p></list-item><list-item><p><bold>Type status:</bold> <named-content xmlns:xlink="http://www.w3.org/1999/xlink" content-type="dwc:typeStatus" xlink:type="simple">Other material</named-content>. <bold>Occurrence:</bold> recordedBy: <named-content xmlns:xlink="http://www.w3.org/1999/xlink" content-type="dwc:recordedBy" xlink:type="simple">Bruno Novais</named-content>; individualCount: <named-content xmlns:xlink="http://www.w3.org/1999/xlink" content-type="dwc:individualCount" xlink:type="simple">1</named-content>; sex: <named-content xmlns:xlink="http://www.w3.org/1999/xlink" content-type="dwc:sex" xlink:type="simple">male</named-content>; <bold>Location:</bold> country: <named-content xmlns:xlink="http://www.w3.org/1999/xlink" content-type="dwc:country" xlink:type="simple">Portugal</named-content>; stateProvince: <named-content xmlns:xlink="http://www.w3.org/1999/xlink" content-type="dwc:stateProvince" xlink:type="simple">Algarve</named-content>; verbatimLocality: <named-content xmlns:xlink="http://www.w3.org/1999/xlink" content-type="dwc:verbatimLocality" xlink:type="simple">Budens</named-content>; verbatimLatitude: <named-content xmlns:xlink="http://www.w3.org/1999/xlink" content-type="dwc:verbatimLatitude" xlink:type="simple">37°04'22.9"N</named-content>; verbatimLongitude: <named-content xmlns:xlink="http://www.w3.org/1999/xlink" content-type="dwc:verbatimLongitude" xlink:type="simple">8°48'43.9"W</named-content>; <bold>Event:</bold> samplingProtocol: <named-content xmlns:xlink="http://www.w3.org/1999/xlink" content-type="dwc:samplingProtocol" xlink:type="simple">Sweep net capture</named-content>; eventDate: <named-content xmlns:xlink="http://www.w3.org/1999/xlink" content-type="dwc:eventDate" xlink:type="simple">2011-07-27</named-content>; <bold>Record Level:</bold> collectionID: <named-content xmlns:xlink="http://www.w3.org/1999/xlink" content-type="dwc:collectionID" xlink:type="simple">Tjo122</named-content>; institutionCode: <named-content xmlns:xlink="http://www.w3.org/1999/xlink" content-type="dwc:institutionCode" xlink:type="simple">FCUL</named-content>; collectionCode: <named-content xmlns:xlink="http://www.w3.org/1999/xlink" content-type="dwc:collectionCode" xlink:type="simple">Entomology_PCS</named-content></p></list-item><list-item><p><bold>Type status:</bold> <named-content xmlns:xlink="http://www.w3.org/1999/xlink" content-type="dwc:typeStatus" xlink:type="simple">Other material</named-content>. <bold>Occurrence:</bold> recordedBy: <named-content xmlns:xlink="http://www.w3.org/1999/xlink" content-type="dwc:recordedBy" xlink:type="simple">Bruno Novais</named-content>; individualCount: <named-content xmlns:xlink="http://www.w3.org/1999/xlink" content-type="dwc:individualCount" xlink:type="simple">1</named-content>; sex: <named-content xmlns:xlink="http://www.w3.org/1999/xlink" content-type="dwc:sex" xlink:type="simple">male</named-content>; <bold>Location:</bold> country: <named-content xmlns:xlink="http://www.w3.org/1999/xlink" content-type="dwc:country" xlink:type="simple">Portugal</named-content>; stateProvince: <named-content xmlns:xlink="http://www.w3.org/1999/xlink" content-type="dwc:stateProvince" xlink:type="simple">Algarve</named-content>; verbatimLocality: <named-content xmlns:xlink="http://www.w3.org/1999/xlink" content-type="dwc:verbatimLocality" xlink:type="simple">Porches</named-content>; verbatimLatitude: <named-content xmlns:xlink="http://www.w3.org/1999/xlink" content-type="dwc:verbatimLatitude" xlink:type="simple">37°08'09.4"N</named-content>; verbatimLongitude: <named-content xmlns:xlink="http://www.w3.org/1999/xlink" content-type="dwc:verbatimLongitude" xlink:type="simple">8°23'04.2"W</named-content>; <bold>Event:</bold> samplingProtocol: <named-content xmlns:xlink="http://www.w3.org/1999/xlink" content-type="dwc:samplingProtocol" xlink:type="simple">Sweep net capture; Acoustic recording</named-content>; eventDate: <named-content xmlns:xlink="http://www.w3.org/1999/xlink" content-type="dwc:eventDate" xlink:type="simple">2011-07-26</named-content>; <bold>Record Level:</bold> collectionID: <named-content xmlns:xlink="http://www.w3.org/1999/xlink" content-type="dwc:collectionID" xlink:type="simple">Tjo113</named-content>; institutionCode: <named-content xmlns:xlink="http://www.w3.org/1999/xlink" content-type="dwc:institutionCode" xlink:type="simple">FCUL</named-content>; collectionCode: <named-content xmlns:xlink="http://www.w3.org/1999/xlink" content-type="dwc:collectionCode" xlink:type="simple">Entomology_PCS</named-content></p></list-item><list-item><p><bold>Type status:</bold> <named-content xmlns:xlink="http://www.w3.org/1999/xlink" content-type="dwc:typeStatus" xlink:type="simple">Other material</named-content>. <bold>Occurrence:</bold> recordedBy: <named-content xmlns:xlink="http://www.w3.org/1999/xlink" content-type="dwc:recordedBy" xlink:type="simple">Bruno Novais</named-content>; individualCount: <named-content xmlns:xlink="http://www.w3.org/1999/xlink" content-type="dwc:individualCount" xlink:type="simple">1</named-content>; sex: <named-content xmlns:xlink="http://www.w3.org/1999/xlink" content-type="dwc:sex" xlink:type="simple">male</named-content>; <bold>Location:</bold> country: <named-content xmlns:xlink="http://www.w3.org/1999/xlink" content-type="dwc:country" xlink:type="simple">Portugal</named-content>; stateProvince: <named-content xmlns:xlink="http://www.w3.org/1999/xlink" content-type="dwc:stateProvince" xlink:type="simple">Algarve</named-content>; verbatimLocality: <named-content xmlns:xlink="http://www.w3.org/1999/xlink" content-type="dwc:verbatimLocality" xlink:type="simple">Vale Judeu</named-content>; verbatimLatitude: <named-content xmlns:xlink="http://www.w3.org/1999/xlink" content-type="dwc:verbatimLatitude" xlink:type="simple">37°07'39.8"N</named-content>; verbatimLongitude: <named-content xmlns:xlink="http://www.w3.org/1999/xlink" content-type="dwc:verbatimLongitude" xlink:type="simple">8°05'36.1"W</named-content>; <bold>Event:</bold> samplingProtocol: <named-content xmlns:xlink="http://www.w3.org/1999/xlink" content-type="dwc:samplingProtocol" xlink:type="simple">Sweep net capture; Acoustic recording</named-content>; eventDate: <named-content xmlns:xlink="http://www.w3.org/1999/xlink" content-type="dwc:eventDate" xlink:type="simple">2011-07-12</named-content>; <bold>Record Level:</bold> collectionID: <named-content xmlns:xlink="http://www.w3.org/1999/xlink" content-type="dwc:collectionID" xlink:type="simple">Tjo66</named-content>; institutionCode: <named-content xmlns:xlink="http://www.w3.org/1999/xlink" content-type="dwc:institutionCode" xlink:type="simple">FCUL</named-content>; collectionCode: <named-content xmlns:xlink="http://www.w3.org/1999/xlink" content-type="dwc:collectionCode" xlink:type="simple">Entomology_PCS</named-content></p></list-item><list-item><p><bold>Type status:</bold> <named-content xmlns:xlink="http://www.w3.org/1999/xlink" content-type="dwc:typeStatus" xlink:type="simple">Other material</named-content>. <bold>Occurrence:</bold> recordedBy: <named-content xmlns:xlink="http://www.w3.org/1999/xlink" content-type="dwc:recordedBy" xlink:type="simple">Vera Nunes</named-content>; individualCount: <named-content xmlns:xlink="http://www.w3.org/1999/xlink" content-type="dwc:individualCount" xlink:type="simple">1</named-content>; sex: <named-content xmlns:xlink="http://www.w3.org/1999/xlink" content-type="dwc:sex" xlink:type="simple">male</named-content>; <bold>Location:</bold> country: <named-content xmlns:xlink="http://www.w3.org/1999/xlink" content-type="dwc:country" xlink:type="simple">Portugal</named-content>; stateProvince: <named-content xmlns:xlink="http://www.w3.org/1999/xlink" content-type="dwc:stateProvince" xlink:type="simple">Algarve</named-content>; verbatimLocality: <named-content xmlns:xlink="http://www.w3.org/1999/xlink" content-type="dwc:verbatimLocality" xlink:type="simple">Quinta do Lago</named-content>; verbatimLatitude: <named-content xmlns:xlink="http://www.w3.org/1999/xlink" content-type="dwc:verbatimLatitude" xlink:type="simple">37°03'35.2"N</named-content>; verbatimLongitude: <named-content xmlns:xlink="http://www.w3.org/1999/xlink" content-type="dwc:verbatimLongitude" xlink:type="simple">8°01'16.3"W</named-content>; <bold>Event:</bold> samplingProtocol: <named-content xmlns:xlink="http://www.w3.org/1999/xlink" content-type="dwc:samplingProtocol" xlink:type="simple">Sweep net capture; Acoustic recording</named-content>; eventDate: <named-content xmlns:xlink="http://www.w3.org/1999/xlink" content-type="dwc:eventDate" xlink:type="simple">2012-08-01</named-content>; <bold>Record Level:</bold> collectionID: <named-content xmlns:xlink="http://www.w3.org/1999/xlink" content-type="dwc:collectionID" xlink:type="simple">Tjo309</named-content>; institutionCode: <named-content xmlns:xlink="http://www.w3.org/1999/xlink" content-type="dwc:institutionCode" xlink:type="simple">FCUL</named-content>; collectionCode: <named-content xmlns:xlink="http://www.w3.org/1999/xlink" content-type="dwc:collectionCode" xlink:type="simple">Entomology_PCS</named-content></p></list-item><list-item><p><bold>Type status:</bold> <named-content xmlns:xlink="http://www.w3.org/1999/xlink" content-type="dwc:typeStatus" xlink:type="simple">Other material</named-content>. <bold>Occurrence:</bold> recordedBy: <named-content xmlns:xlink="http://www.w3.org/1999/xlink" content-type="dwc:recordedBy" xlink:type="simple">Vera Nunes</named-content>; individualCount: <named-content xmlns:xlink="http://www.w3.org/1999/xlink" content-type="dwc:individualCount" xlink:type="simple">1</named-content>; sex: <named-content xmlns:xlink="http://www.w3.org/1999/xlink" content-type="dwc:sex" xlink:type="simple">male</named-content>; <bold>Location:</bold> country: <named-content xmlns:xlink="http://www.w3.org/1999/xlink" content-type="dwc:country" xlink:type="simple">Portugal</named-content>; stateProvince: <named-content xmlns:xlink="http://www.w3.org/1999/xlink" content-type="dwc:stateProvince" xlink:type="simple">Algarve</named-content>; verbatimLocality: <named-content xmlns:xlink="http://www.w3.org/1999/xlink" content-type="dwc:verbatimLocality" xlink:type="simple">Quinta do Lago</named-content>; verbatimLatitude: <named-content xmlns:xlink="http://www.w3.org/1999/xlink" content-type="dwc:verbatimLatitude" xlink:type="simple">37°03'35.2"N</named-content>; verbatimLongitude: <named-content xmlns:xlink="http://www.w3.org/1999/xlink" content-type="dwc:verbatimLongitude" xlink:type="simple">8°01'16.3"W</named-content>; <bold>Event:</bold> samplingProtocol: <named-content xmlns:xlink="http://www.w3.org/1999/xlink" content-type="dwc:samplingProtocol" xlink:type="simple">Sweep net capture; Acoustic recording</named-content>; eventDate: <named-content xmlns:xlink="http://www.w3.org/1999/xlink" content-type="dwc:eventDate" xlink:type="simple">2012-08-08</named-content>; <bold>Record Level:</bold> collectionID: <named-content xmlns:xlink="http://www.w3.org/1999/xlink" content-type="dwc:collectionID" xlink:type="simple">Tjo355</named-content>; institutionCode: <named-content xmlns:xlink="http://www.w3.org/1999/xlink" content-type="dwc:institutionCode" xlink:type="simple">FCUL</named-content>; collectionCode: <named-content xmlns:xlink="http://www.w3.org/1999/xlink" content-type="dwc:collectionCode" xlink:type="simple">Entomology_PCS</named-content></p></list-item><list-item><p><bold>Type status:</bold> <named-content xmlns:xlink="http://www.w3.org/1999/xlink" content-type="dwc:typeStatus" xlink:type="simple">Other material</named-content>. <bold>Occurrence:</bold> recordedBy: <named-content xmlns:xlink="http://www.w3.org/1999/xlink" content-type="dwc:recordedBy" xlink:type="simple">Vera Nunes</named-content>; individualCount: <named-content xmlns:xlink="http://www.w3.org/1999/xlink" content-type="dwc:individualCount" xlink:type="simple">1</named-content>; sex: <named-content xmlns:xlink="http://www.w3.org/1999/xlink" content-type="dwc:sex" xlink:type="simple">male</named-content>; <bold>Location:</bold> country: <named-content xmlns:xlink="http://www.w3.org/1999/xlink" content-type="dwc:country" xlink:type="simple">Portugal</named-content>; stateProvince: <named-content xmlns:xlink="http://www.w3.org/1999/xlink" content-type="dwc:stateProvince" xlink:type="simple">Algarve</named-content>; verbatimLocality: <named-content xmlns:xlink="http://www.w3.org/1999/xlink" content-type="dwc:verbatimLocality" xlink:type="simple">Quinta do Lago</named-content>; verbatimLatitude: <named-content xmlns:xlink="http://www.w3.org/1999/xlink" content-type="dwc:verbatimLatitude" xlink:type="simple">37°03'35.2"N</named-content>; verbatimLongitude: <named-content xmlns:xlink="http://www.w3.org/1999/xlink" content-type="dwc:verbatimLongitude" xlink:type="simple">8°01'16.3"W</named-content>; <bold>Event:</bold> samplingProtocol: <named-content xmlns:xlink="http://www.w3.org/1999/xlink" content-type="dwc:samplingProtocol" xlink:type="simple">Sweep net capture; Acoustic recording</named-content>; eventDate: <named-content xmlns:xlink="http://www.w3.org/1999/xlink" content-type="dwc:eventDate" xlink:type="simple">2012-08-09</named-content>; <bold>Record Level:</bold> collectionID: <named-content xmlns:xlink="http://www.w3.org/1999/xlink" content-type="dwc:collectionID" xlink:type="simple">Tjo362</named-content>; institutionCode: <named-content xmlns:xlink="http://www.w3.org/1999/xlink" content-type="dwc:institutionCode" xlink:type="simple">FCUL</named-content>; collectionCode: <named-content xmlns:xlink="http://www.w3.org/1999/xlink" content-type="dwc:collectionCode" xlink:type="simple">Entomology_PCS</named-content></p></list-item><list-item><p><bold>Type status:</bold> <named-content xmlns:xlink="http://www.w3.org/1999/xlink" content-type="dwc:typeStatus" xlink:type="simple">Other material</named-content>. <bold>Occurrence:</bold> recordedBy: <named-content xmlns:xlink="http://www.w3.org/1999/xlink" content-type="dwc:recordedBy" xlink:type="simple">Bruno Novais</named-content>; individualCount: <named-content xmlns:xlink="http://www.w3.org/1999/xlink" content-type="dwc:individualCount" xlink:type="simple">1</named-content>; sex: <named-content xmlns:xlink="http://www.w3.org/1999/xlink" content-type="dwc:sex" xlink:type="simple">male</named-content>; <bold>Location:</bold> country: <named-content xmlns:xlink="http://www.w3.org/1999/xlink" content-type="dwc:country" xlink:type="simple">Portugal</named-content>; stateProvince: <named-content xmlns:xlink="http://www.w3.org/1999/xlink" content-type="dwc:stateProvince" xlink:type="simple">Algarve</named-content>; verbatimLocality: <named-content xmlns:xlink="http://www.w3.org/1999/xlink" content-type="dwc:verbatimLocality" xlink:type="simple">S. Brás de Alportel</named-content>; verbatimLatitude: <named-content xmlns:xlink="http://www.w3.org/1999/xlink" content-type="dwc:verbatimLatitude" xlink:type="simple">37°08'14.8"N</named-content>; verbatimLongitude: <named-content xmlns:xlink="http://www.w3.org/1999/xlink" content-type="dwc:verbatimLongitude" xlink:type="simple">7°50'52.4"W</named-content>; <bold>Event:</bold> samplingProtocol: <named-content xmlns:xlink="http://www.w3.org/1999/xlink" content-type="dwc:samplingProtocol" xlink:type="simple">Sweep net capture; Acoustic recording</named-content>; eventDate: <named-content xmlns:xlink="http://www.w3.org/1999/xlink" content-type="dwc:eventDate" xlink:type="simple">2011-08-04</named-content>; <bold>Record Level:</bold> collectionID: <named-content xmlns:xlink="http://www.w3.org/1999/xlink" content-type="dwc:collectionID" xlink:type="simple">Tjo145</named-content>; institutionCode: <named-content xmlns:xlink="http://www.w3.org/1999/xlink" content-type="dwc:institutionCode" xlink:type="simple">FCUL</named-content>; collectionCode: <named-content xmlns:xlink="http://www.w3.org/1999/xlink" content-type="dwc:collectionCode" xlink:type="simple">Entomology_PCS</named-content></p></list-item><list-item><p><bold>Type status:</bold> <named-content xmlns:xlink="http://www.w3.org/1999/xlink" content-type="dwc:typeStatus" xlink:type="simple">Other material</named-content>. <bold>Occurrence:</bold> recordedBy: <named-content xmlns:xlink="http://www.w3.org/1999/xlink" content-type="dwc:recordedBy" xlink:type="simple">Vera Nunes</named-content>; individualCount: <named-content xmlns:xlink="http://www.w3.org/1999/xlink" content-type="dwc:individualCount" xlink:type="simple">1</named-content>; sex: <named-content xmlns:xlink="http://www.w3.org/1999/xlink" content-type="dwc:sex" xlink:type="simple">male</named-content>; <bold>Location:</bold> country: <named-content xmlns:xlink="http://www.w3.org/1999/xlink" content-type="dwc:country" xlink:type="simple">Portugal</named-content>; stateProvince: <named-content xmlns:xlink="http://www.w3.org/1999/xlink" content-type="dwc:stateProvince" xlink:type="simple">Algarve</named-content>; verbatimLocality: <named-content xmlns:xlink="http://www.w3.org/1999/xlink" content-type="dwc:verbatimLocality" xlink:type="simple">Moncarapacho</named-content>; verbatimLatitude: <named-content xmlns:xlink="http://www.w3.org/1999/xlink" content-type="dwc:verbatimLatitude" xlink:type="simple">37°04'41.3"N</named-content>; verbatimLongitude: <named-content xmlns:xlink="http://www.w3.org/1999/xlink" content-type="dwc:verbatimLongitude" xlink:type="simple">7°49'16.6"W</named-content>; <bold>Event:</bold> samplingProtocol: <named-content xmlns:xlink="http://www.w3.org/1999/xlink" content-type="dwc:samplingProtocol" xlink:type="simple">Sweep net capture; Acoustic recording</named-content>; eventDate: <named-content xmlns:xlink="http://www.w3.org/1999/xlink" content-type="dwc:eventDate" xlink:type="simple">2011-08-03</named-content>; <bold>Record Level:</bold> collectionID: <named-content xmlns:xlink="http://www.w3.org/1999/xlink" content-type="dwc:collectionID" xlink:type="simple">Tjo141</named-content>; institutionCode: <named-content xmlns:xlink="http://www.w3.org/1999/xlink" content-type="dwc:institutionCode" xlink:type="simple">FCUL</named-content>; collectionCode: <named-content xmlns:xlink="http://www.w3.org/1999/xlink" content-type="dwc:collectionCode" xlink:type="simple">Entomology_PCS</named-content></p></list-item><list-item><p><bold>Type status:</bold> <named-content xmlns:xlink="http://www.w3.org/1999/xlink" content-type="dwc:typeStatus" xlink:type="simple">Other material</named-content>. <bold>Occurrence:</bold> recordedBy: <named-content xmlns:xlink="http://www.w3.org/1999/xlink" content-type="dwc:recordedBy" xlink:type="simple">Bruno Novais</named-content>; individualCount: <named-content xmlns:xlink="http://www.w3.org/1999/xlink" content-type="dwc:individualCount" xlink:type="simple">1</named-content>; sex: <named-content xmlns:xlink="http://www.w3.org/1999/xlink" content-type="dwc:sex" xlink:type="simple">male</named-content>; <bold>Location:</bold> country: <named-content xmlns:xlink="http://www.w3.org/1999/xlink" content-type="dwc:country" xlink:type="simple">Portugal</named-content>; stateProvince: <named-content xmlns:xlink="http://www.w3.org/1999/xlink" content-type="dwc:stateProvince" xlink:type="simple">Algarve</named-content>; verbatimLocality: <named-content xmlns:xlink="http://www.w3.org/1999/xlink" content-type="dwc:verbatimLocality" xlink:type="simple">Moncarapacho</named-content>; verbatimLatitude: <named-content xmlns:xlink="http://www.w3.org/1999/xlink" content-type="dwc:verbatimLatitude" xlink:type="simple">37°04'41.3"N</named-content>; verbatimLongitude: <named-content xmlns:xlink="http://www.w3.org/1999/xlink" content-type="dwc:verbatimLongitude" xlink:type="simple">7°49'16.6"W</named-content>; <bold>Event:</bold> samplingProtocol: <named-content xmlns:xlink="http://www.w3.org/1999/xlink" content-type="dwc:samplingProtocol" xlink:type="simple">Sweep net capture; Acoustic recording</named-content>; eventDate: <named-content xmlns:xlink="http://www.w3.org/1999/xlink" content-type="dwc:eventDate" xlink:type="simple">2011-08-10</named-content>; <bold>Record Level:</bold> collectionID: <named-content xmlns:xlink="http://www.w3.org/1999/xlink" content-type="dwc:collectionID" xlink:type="simple">Tjo154</named-content>; institutionCode: <named-content xmlns:xlink="http://www.w3.org/1999/xlink" content-type="dwc:institutionCode" xlink:type="simple">FCUL</named-content>; collectionCode: <named-content xmlns:xlink="http://www.w3.org/1999/xlink" content-type="dwc:collectionCode" xlink:type="simple">Entomology_PCS</named-content></p></list-item><list-item><p><bold>Type status:</bold> <named-content xmlns:xlink="http://www.w3.org/1999/xlink" content-type="dwc:typeStatus" xlink:type="simple">Other material</named-content>. <bold>Occurrence:</bold> recordedBy: <named-content xmlns:xlink="http://www.w3.org/1999/xlink" content-type="dwc:recordedBy" xlink:type="simple">Bruno Novais</named-content>; individualCount: <named-content xmlns:xlink="http://www.w3.org/1999/xlink" content-type="dwc:individualCount" xlink:type="simple">1</named-content>; sex: <named-content xmlns:xlink="http://www.w3.org/1999/xlink" content-type="dwc:sex" xlink:type="simple">male</named-content>; <bold>Location:</bold> country: <named-content xmlns:xlink="http://www.w3.org/1999/xlink" content-type="dwc:country" xlink:type="simple">Portugal</named-content>; stateProvince: <named-content xmlns:xlink="http://www.w3.org/1999/xlink" content-type="dwc:stateProvince" xlink:type="simple">Algarve</named-content>; verbatimLocality: <named-content xmlns:xlink="http://www.w3.org/1999/xlink" content-type="dwc:verbatimLocality" xlink:type="simple">Tavira</named-content>; verbatimLatitude: <named-content xmlns:xlink="http://www.w3.org/1999/xlink" content-type="dwc:verbatimLatitude" xlink:type="simple">37°08'02.0"N</named-content>; verbatimLongitude: <named-content xmlns:xlink="http://www.w3.org/1999/xlink" content-type="dwc:verbatimLongitude" xlink:type="simple">7°38'04.2"W</named-content>; <bold>Event:</bold> samplingProtocol: <named-content xmlns:xlink="http://www.w3.org/1999/xlink" content-type="dwc:samplingProtocol" xlink:type="simple">Sweep net capture</named-content>; eventDate: <named-content xmlns:xlink="http://www.w3.org/1999/xlink" content-type="dwc:eventDate" xlink:type="simple">2011-08-11</named-content>; <bold>Record Level:</bold> collectionID: <named-content xmlns:xlink="http://www.w3.org/1999/xlink" content-type="dwc:collectionID" xlink:type="simple">Tjo159</named-content>; institutionCode: <named-content xmlns:xlink="http://www.w3.org/1999/xlink" content-type="dwc:institutionCode" xlink:type="simple">FCUL</named-content>; collectionCode: <named-content xmlns:xlink="http://www.w3.org/1999/xlink" content-type="dwc:collectionCode" xlink:type="simple">Entomology_PCS</named-content></p></list-item><list-item><p><bold>Type status:</bold> <named-content xmlns:xlink="http://www.w3.org/1999/xlink" content-type="dwc:typeStatus" xlink:type="simple">Other material</named-content>. <bold>Occurrence:</bold> recordedBy: <named-content xmlns:xlink="http://www.w3.org/1999/xlink" content-type="dwc:recordedBy" xlink:type="simple">Vera Nunes</named-content>; individualCount: <named-content xmlns:xlink="http://www.w3.org/1999/xlink" content-type="dwc:individualCount" xlink:type="simple">1</named-content>; sex: <named-content xmlns:xlink="http://www.w3.org/1999/xlink" content-type="dwc:sex" xlink:type="simple">male</named-content>; <bold>Location:</bold> country: <named-content xmlns:xlink="http://www.w3.org/1999/xlink" content-type="dwc:country" xlink:type="simple">Portugal</named-content>; stateProvince: <named-content xmlns:xlink="http://www.w3.org/1999/xlink" content-type="dwc:stateProvince" xlink:type="simple">Algarve</named-content>; verbatimLocality: <named-content xmlns:xlink="http://www.w3.org/1999/xlink" content-type="dwc:verbatimLocality" xlink:type="simple">Castro Marim</named-content>; verbatimLatitude: <named-content xmlns:xlink="http://www.w3.org/1999/xlink" content-type="dwc:verbatimLatitude" xlink:type="simple">37°11'10.9"N</named-content>; verbatimLongitude: <named-content xmlns:xlink="http://www.w3.org/1999/xlink" content-type="dwc:verbatimLongitude" xlink:type="simple">7°29'02.1"W</named-content>; <bold>Event:</bold> samplingProtocol: <named-content xmlns:xlink="http://www.w3.org/1999/xlink" content-type="dwc:samplingProtocol" xlink:type="simple">Sweep net capture; Acoustic recording</named-content>; eventDate: <named-content xmlns:xlink="http://www.w3.org/1999/xlink" content-type="dwc:eventDate" xlink:type="simple">2011-08-02</named-content>; <bold>Record Level:</bold> collectionID: <named-content xmlns:xlink="http://www.w3.org/1999/xlink" content-type="dwc:collectionID" xlink:type="simple">Tjo137</named-content>; institutionCode: <named-content xmlns:xlink="http://www.w3.org/1999/xlink" content-type="dwc:institutionCode" xlink:type="simple">FCUL</named-content>; collectionCode: <named-content xmlns:xlink="http://www.w3.org/1999/xlink" content-type="dwc:collectionCode" xlink:type="simple">Entomology_PCS</named-content></p></list-item><list-item><p><bold>Type status:</bold> <named-content xmlns:xlink="http://www.w3.org/1999/xlink" content-type="dwc:typeStatus" xlink:type="simple">Other material</named-content>. <bold>Occurrence:</bold> recordedBy: <named-content xmlns:xlink="http://www.w3.org/1999/xlink" content-type="dwc:recordedBy" xlink:type="simple">Vera Nunes</named-content>; individualCount: <named-content xmlns:xlink="http://www.w3.org/1999/xlink" content-type="dwc:individualCount" xlink:type="simple">1</named-content>; sex: <named-content xmlns:xlink="http://www.w3.org/1999/xlink" content-type="dwc:sex" xlink:type="simple">male</named-content>; <bold>Location:</bold> country: <named-content xmlns:xlink="http://www.w3.org/1999/xlink" content-type="dwc:country" xlink:type="simple">España</named-content>; stateProvince: <named-content xmlns:xlink="http://www.w3.org/1999/xlink" content-type="dwc:stateProvince" xlink:type="simple">Huelva</named-content>; verbatimLocality: <named-content xmlns:xlink="http://www.w3.org/1999/xlink" content-type="dwc:verbatimLocality" xlink:type="simple">Cartaya</named-content>; verbatimLatitude: <named-content xmlns:xlink="http://www.w3.org/1999/xlink" content-type="dwc:verbatimLatitude" xlink:type="simple">37°15'38.4"N</named-content>; verbatimLongitude: <named-content xmlns:xlink="http://www.w3.org/1999/xlink" content-type="dwc:verbatimLongitude" xlink:type="simple">7°07'43.5"W</named-content>; <bold>Event:</bold> samplingProtocol: <named-content xmlns:xlink="http://www.w3.org/1999/xlink" content-type="dwc:samplingProtocol" xlink:type="simple">Sweep net capture; Acoustic recording</named-content>; eventDate: <named-content xmlns:xlink="http://www.w3.org/1999/xlink" content-type="dwc:eventDate" xlink:type="simple">2013-07-17</named-content>; <bold>Record Level:</bold> collectionID: <named-content xmlns:xlink="http://www.w3.org/1999/xlink" content-type="dwc:collectionID" xlink:type="simple">Tjo3557</named-content>; institutionCode: <named-content xmlns:xlink="http://www.w3.org/1999/xlink" content-type="dwc:institutionCode" xlink:type="simple">FCUL</named-content>; collectionCode: <named-content xmlns:xlink="http://www.w3.org/1999/xlink" content-type="dwc:collectionCode" xlink:type="simple">Entomology_PCS</named-content></p></list-item><list-item><p><bold>Type status:</bold> <named-content xmlns:xlink="http://www.w3.org/1999/xlink" content-type="dwc:typeStatus" xlink:type="simple">Other material</named-content>. <bold>Occurrence:</bold> recordedBy: <named-content xmlns:xlink="http://www.w3.org/1999/xlink" content-type="dwc:recordedBy" xlink:type="simple">Vera Nunes</named-content>; individualCount: <named-content xmlns:xlink="http://www.w3.org/1999/xlink" content-type="dwc:individualCount" xlink:type="simple">1</named-content>; sex: <named-content xmlns:xlink="http://www.w3.org/1999/xlink" content-type="dwc:sex" xlink:type="simple">male</named-content>; <bold>Location:</bold> country: <named-content xmlns:xlink="http://www.w3.org/1999/xlink" content-type="dwc:country" xlink:type="simple">España</named-content>; stateProvince: <named-content xmlns:xlink="http://www.w3.org/1999/xlink" content-type="dwc:stateProvince" xlink:type="simple">Huelva</named-content>; verbatimLocality: <named-content xmlns:xlink="http://www.w3.org/1999/xlink" content-type="dwc:verbatimLocality" xlink:type="simple">Cartaya</named-content>; verbatimLatitude: <named-content xmlns:xlink="http://www.w3.org/1999/xlink" content-type="dwc:verbatimLatitude" xlink:type="simple">37°15'38.4"N</named-content>; verbatimLongitude: <named-content xmlns:xlink="http://www.w3.org/1999/xlink" content-type="dwc:verbatimLongitude" xlink:type="simple">7°07'43.5"W</named-content>; <bold>Event:</bold> samplingProtocol: <named-content xmlns:xlink="http://www.w3.org/1999/xlink" content-type="dwc:samplingProtocol" xlink:type="simple">Sweep net capture; Acoustic recording</named-content>; eventDate: <named-content xmlns:xlink="http://www.w3.org/1999/xlink" content-type="dwc:eventDate" xlink:type="simple">2013-07-18</named-content>; <bold>Record Level:</bold> collectionID: <named-content xmlns:xlink="http://www.w3.org/1999/xlink" content-type="dwc:collectionID" xlink:type="simple">Tjo3562</named-content>; institutionCode: <named-content xmlns:xlink="http://www.w3.org/1999/xlink" content-type="dwc:institutionCode" xlink:type="simple">FCUL</named-content>; collectionCode: <named-content xmlns:xlink="http://www.w3.org/1999/xlink" content-type="dwc:collectionCode" xlink:type="simple">Entomology_PCS</named-content></p></list-item><list-item><p><bold>Type status:</bold> <named-content xmlns:xlink="http://www.w3.org/1999/xlink" content-type="dwc:typeStatus" xlink:type="simple">Other material</named-content>. <bold>Occurrence:</bold> recordedBy: <named-content xmlns:xlink="http://www.w3.org/1999/xlink" content-type="dwc:recordedBy" xlink:type="simple">Vera Nunes</named-content>; individualCount: <named-content xmlns:xlink="http://www.w3.org/1999/xlink" content-type="dwc:individualCount" xlink:type="simple">1</named-content>; sex: <named-content xmlns:xlink="http://www.w3.org/1999/xlink" content-type="dwc:sex" xlink:type="simple">male</named-content>; <bold>Location:</bold> country: <named-content xmlns:xlink="http://www.w3.org/1999/xlink" content-type="dwc:country" xlink:type="simple">España</named-content>; stateProvince: <named-content xmlns:xlink="http://www.w3.org/1999/xlink" content-type="dwc:stateProvince" xlink:type="simple">Huelva</named-content>; verbatimLocality: <named-content xmlns:xlink="http://www.w3.org/1999/xlink" content-type="dwc:verbatimLocality" xlink:type="simple">Cartaya</named-content>; verbatimLatitude: <named-content xmlns:xlink="http://www.w3.org/1999/xlink" content-type="dwc:verbatimLatitude" xlink:type="simple">37°15'38.4"N</named-content>; verbatimLongitude: <named-content xmlns:xlink="http://www.w3.org/1999/xlink" content-type="dwc:verbatimLongitude" xlink:type="simple">7°07'43.5"W</named-content>; <bold>Event:</bold> samplingProtocol: <named-content xmlns:xlink="http://www.w3.org/1999/xlink" content-type="dwc:samplingProtocol" xlink:type="simple">Sweep net capture; Acoustic recording</named-content>; eventDate: <named-content xmlns:xlink="http://www.w3.org/1999/xlink" content-type="dwc:eventDate" xlink:type="simple">2013-07-18</named-content>; <bold>Record Level:</bold> collectionID: <named-content xmlns:xlink="http://www.w3.org/1999/xlink" content-type="dwc:collectionID" xlink:type="simple">Tjo3566</named-content>; institutionCode: <named-content xmlns:xlink="http://www.w3.org/1999/xlink" content-type="dwc:institutionCode" xlink:type="simple">FCUL</named-content>; collectionCode: <named-content xmlns:xlink="http://www.w3.org/1999/xlink" content-type="dwc:collectionCode" xlink:type="simple">Entomology_PCS</named-content></p></list-item><list-item><p><bold>Type status:</bold> <named-content xmlns:xlink="http://www.w3.org/1999/xlink" content-type="dwc:typeStatus" xlink:type="simple">Other material</named-content>. <bold>Occurrence:</bold> recordedBy: <named-content xmlns:xlink="http://www.w3.org/1999/xlink" content-type="dwc:recordedBy" xlink:type="simple">Vera Nunes</named-content>; individualCount: <named-content xmlns:xlink="http://www.w3.org/1999/xlink" content-type="dwc:individualCount" xlink:type="simple">1</named-content>; sex: <named-content xmlns:xlink="http://www.w3.org/1999/xlink" content-type="dwc:sex" xlink:type="simple">male</named-content>; <bold>Location:</bold> country: <named-content xmlns:xlink="http://www.w3.org/1999/xlink" content-type="dwc:country" xlink:type="simple">España</named-content>; stateProvince: <named-content xmlns:xlink="http://www.w3.org/1999/xlink" content-type="dwc:stateProvince" xlink:type="simple">Huelva</named-content>; verbatimLocality: <named-content xmlns:xlink="http://www.w3.org/1999/xlink" content-type="dwc:verbatimLocality" xlink:type="simple">Cartaya</named-content>; verbatimLatitude: <named-content xmlns:xlink="http://www.w3.org/1999/xlink" content-type="dwc:verbatimLatitude" xlink:type="simple">37°14'03.7"N</named-content>; verbatimLongitude: <named-content xmlns:xlink="http://www.w3.org/1999/xlink" content-type="dwc:verbatimLongitude" xlink:type="simple">7°03'56.8"W</named-content>; <bold>Event:</bold> samplingProtocol: <named-content xmlns:xlink="http://www.w3.org/1999/xlink" content-type="dwc:samplingProtocol" xlink:type="simple">Sweep net capture</named-content>; eventDate: <named-content xmlns:xlink="http://www.w3.org/1999/xlink" content-type="dwc:eventDate" xlink:type="simple">2013-07-18</named-content>; <bold>Record Level:</bold> collectionID: <named-content xmlns:xlink="http://www.w3.org/1999/xlink" content-type="dwc:collectionID" xlink:type="simple">Tjo3577</named-content>; institutionCode: <named-content xmlns:xlink="http://www.w3.org/1999/xlink" content-type="dwc:institutionCode" xlink:type="simple">FCUL</named-content>; collectionCode: <named-content xmlns:xlink="http://www.w3.org/1999/xlink" content-type="dwc:collectionCode" xlink:type="simple">Entomology_PCS</named-content></p></list-item></list></tp:treatment-sec><tp:treatment-sec sec-type="Description"><title>Description</title><sec sec-type="Taxonomic identification"><title>Taxonomic identification</title><p>Specimens collected in Spain were identified based on acoustic, morphological and genetic analysis. Acoustic analysis of the calling song of three males (Fig. <xref ref-type="fig" rid="F463624">2</xref>, Table <xref ref-type="table" rid="T466678">1</xref>, Suppl. material <xref ref-type="supplementary-material" rid="S466728">1</xref>) confirmed that their song’s profile is in agreement with previous descriptions of <italic><tp:taxon-name><tp:taxon-name-part taxon-name-part-type="genus">Tettigettalna</tp:taxon-name-part> <tp:taxon-name-part taxon-name-part-type="species">josei</tp:taxon-name-part></tp:taxon-name></italic> acoustics (<xref ref-type="bibr" rid="B466157">Fonseca 1991</xref>). The calling song is composed of the repetition of a long sequence of phrases. Each phrase includes two parts, Part I with a long sequence of echemes separated by very short intervals and Part II shorter than Part I, at the end of the phrase, with echemes produced continuously and ever decreasing inter-echeme interval duration. <italic><tp:taxon-name><tp:taxon-name-part taxon-name-part-type="genus">Tettigettalna</tp:taxon-name-part> <tp:taxon-name-part taxon-name-part-type="species">josei</tp:taxon-name-part></tp:taxon-name></italic> specimens have a broad spectrum near 9 – 22.5 kHz with maximum energy around 17 kHz. For time domain variables, results obtained for Spanish specimens indicated an echeme duration ranging from 0.002 to 0.009s, with an average value of 0.004s. For the echeme period we found a range of 0.002 to 0.058s with an average of 0.015s. Morphological measurements of specimens collected in Spain are presented in Table <xref ref-type="table" rid="T465029">2</xref>. We found an average of 19.21 mm for total body length and 16.22 mm for hindwing length. These values are in general agreement with the ones previously reported for <italic><tp:taxon-name><tp:taxon-name-part taxon-name-part-type="genus">Tettigettalna</tp:taxon-name-part> <tp:taxon-name-part taxon-name-part-type="species">josei</tp:taxon-name-part></tp:taxon-name></italic> (<xref ref-type="bibr" rid="B466133">Boulard 1982</xref>). Sequences of cytochrome <italic>c</italic> oxidase I (COI) obtained from the three specimens collected in Spain (GenBank: <ext-link xmlns:xlink="http://www.w3.org/1999/xlink" ext-link-type="uri" xlink:href="http://www.ncbi.nlm.nih.gov/nuccore/KF977503" xlink:type="simple">KF977503</ext-link>–<ext-link xmlns:xlink="http://www.w3.org/1999/xlink" ext-link-type="uri" xlink:href="http://www.ncbi.nlm.nih.gov/nuccore/KF977505" xlink:type="simple">KF977505</ext-link>) were identical to the ones reported in <xref ref-type="bibr" rid="B466202">Nunes et al. (2014)</xref> for <italic><tp:taxon-name><tp:taxon-name-part taxon-name-part-type="genus">Tettigettalna</tp:taxon-name-part> <tp:taxon-name-part taxon-name-part-type="species">josei</tp:taxon-name-part></tp:taxon-name></italic> (GenBank: <ext-link xmlns:xlink="http://www.w3.org/1999/xlink" ext-link-type="uri" xlink:href="http://www.ncbi.nlm.nih.gov/nuccore/KC807267" xlink:type="simple">KC807267</ext-link>–<ext-link xmlns:xlink="http://www.w3.org/1999/xlink" ext-link-type="uri" xlink:href="http://www.ncbi.nlm.nih.gov/nuccore/KC807274" xlink:type="simple">KC807274</ext-link>) thus confirming species identification.</p></sec><sec sec-type="Genetic variation"><title>Genetic variation</title><p>We combined COI sequences from <xref ref-type="bibr" rid="B466202">Nunes et al. (2014)</xref> and from this study in a dataset composed by 23 male specimens of <italic><tp:taxon-name><tp:taxon-name-part taxon-name-part-type="genus">Tettigettalna</tp:taxon-name-part> <tp:taxon-name-part taxon-name-part-type="species">josei</tp:taxon-name-part></tp:taxon-name></italic> from several locations across its distribution (Table <xref ref-type="table" rid="T465031">4</xref>) and constructed a minimum spanning network (Fig. <xref ref-type="fig" rid="F466680">5</xref>a). The dataset included eight variable sites, resulting in nine haplotypes that differ from each other by single mutations. All mutations result in synonymous changes in the protein. Haplotypes H1 and H6 were the ones found in higher frequencies, but they were detected only in a few sampled locations, indicating that the distribution of some haplotypes tends to be localized (Fig. <xref ref-type="fig" rid="F466680">5</xref>b).</p></sec></tp:treatment-sec><tp:treatment-sec sec-type="Distribution"><title>Distribution</title><p>Calling songs from males of <italic><tp:taxon-name><tp:taxon-name-part taxon-name-part-type="genus">Tettigettalna</tp:taxon-name-part> <tp:taxon-name-part taxon-name-part-type="species">josei</tp:taxon-name-part></tp:taxon-name></italic> were consistently heard in the region of Algarve, from the west Atlantic coast until the surroundings of the easternmost town, Vila Real de S. António (Fig. <xref ref-type="fig" rid="F463626">3</xref>). A set of new locations and georeferenced coordinates of occurrence of <italic><tp:taxon-name><tp:taxon-name-part taxon-name-part-type="genus">Tettigettalna</tp:taxon-name-part> <tp:taxon-name-part taxon-name-part-type="species">josei</tp:taxon-name-part></tp:taxon-name></italic> are listed in Table <xref ref-type="table" rid="T466679">3</xref>, but they should not be considered as an exhaustive list. <italic><tp:taxon-name><tp:taxon-name-part taxon-name-part-type="genus">Tettigettalna</tp:taxon-name-part> <tp:taxon-name-part taxon-name-part-type="species">josei</tp:taxon-name-part></tp:taxon-name></italic> is quite widespread in Algarve, reaching high densities (&gt; 10 singing males) in open habitats covered with low vegetation (small bushes and dry grass) and well exposed to sunlight (Fig. <xref ref-type="fig" rid="F463630">4</xref>). Consequently, their numbers were low in cultivated tree groves where herbaceous vegetation was removed but were easily found in uncultivated fields or small patches of marginal vegetation by roads, in the periphery of villages and in secondary dunes and cliffs near the sea. <italic><tp:taxon-name><tp:taxon-name-part taxon-name-part-type="genus">Tettigettalna</tp:taxon-name-part> <tp:taxon-name-part taxon-name-part-type="species">josei</tp:taxon-name-part></tp:taxon-name></italic> was found in sympatry with two other species belonging to the same genus, <italic><tp:taxon-name><tp:taxon-name-part taxon-name-part-type="genus">Tettigettalna</tp:taxon-name-part> <tp:taxon-name-part taxon-name-part-type="species">argentata</tp:taxon-name-part></tp:taxon-name></italic> and <italic><tp:taxon-name><tp:taxon-name-part taxon-name-part-type="genus">Tettigettalna</tp:taxon-name-part> <tp:taxon-name-part taxon-name-part-type="species">mariae</tp:taxon-name-part></tp:taxon-name></italic> (Table <xref ref-type="table" rid="T466679">3</xref>).  Males of <italic><tp:taxon-name><tp:taxon-name-part taxon-name-part-type="genus">Tettigettalna</tp:taxon-name-part> <tp:taxon-name-part taxon-name-part-type="species">josei</tp:taxon-name-part></tp:taxon-name></italic> were also found singing on trees, but they usually sing at heights below three meters, unlike their congenerics <italic><tp:taxon-name><tp:taxon-name-part taxon-name-part-type="genus">Tettigettalna</tp:taxon-name-part> <tp:taxon-name-part taxon-name-part-type="species">argentata</tp:taxon-name-part></tp:taxon-name></italic> or <italic><tp:taxon-name><tp:taxon-name-part taxon-name-part-type="genus">Tettigettalna</tp:taxon-name-part> <tp:taxon-name-part taxon-name-part-type="species">mariae</tp:taxon-name-part></tp:taxon-name></italic>, which often sing perched on high pine trees.</p><p>In July 2013, <italic><tp:taxon-name><tp:taxon-name-part taxon-name-part-type="genus">Tettigettalna</tp:taxon-name-part> <tp:taxon-name-part taxon-name-part-type="species">josei</tp:taxon-name-part></tp:taxon-name></italic> was also found in small numbers in Cartaya (Huelva, Spain), which extends its known distribution to Spain. This same area was visited the year before (see <xref ref-type="bibr" rid="B466274">Simões et al. 2013</xref>), but <italic><tp:taxon-name><tp:taxon-name-part taxon-name-part-type="genus">Tettigettalna</tp:taxon-name-part> <tp:taxon-name-part taxon-name-part-type="species">josei</tp:taxon-name-part></tp:taxon-name></italic> was not found then. We surveyed other provinces of Andalusia in July of 2012 and 2013, but <italic><tp:taxon-name><tp:taxon-name-part taxon-name-part-type="genus">Tettigettalna</tp:taxon-name-part> <tp:taxon-name-part taxon-name-part-type="species">josei</tp:taxon-name-part></tp:taxon-name></italic> was not found so far in any other areas besides Huelva.</p></tp:treatment-sec><tp:treatment-sec sec-type="Biology"><title>Biology</title><sec sec-type="Reproductive behaviour"><title>Reproductive behaviour</title><p>During our fieldwork we observed the copulatory mating behaviour of <italic><tp:taxon-name><tp:taxon-name-part taxon-name-part-type="genus">Tettigettalna</tp:taxon-name-part> <tp:taxon-name-part taxon-name-part-type="species">josei</tp:taxon-name-part></tp:taxon-name></italic>. We had witnessed a few ongoing copulations in other <italic><tp:taxon-name><tp:taxon-name-part taxon-name-part-type="genus">Tettigettalna</tp:taxon-name-part></tp:taxon-name></italic> species (<italic><tp:taxon-name><tp:taxon-name-part taxon-name-part-type="genus">Tettigettalna</tp:taxon-name-part> <tp:taxon-name-part taxon-name-part-type="species">argentata</tp:taxon-name-part></tp:taxon-name></italic> and <italic><tp:taxon-name><tp:taxon-name-part taxon-name-part-type="genus">Tettigettalna</tp:taxon-name-part> <tp:taxon-name-part taxon-name-part-type="species">helianthemi</tp:taxon-name-part></tp:taxon-name></italic>) but had never seen how the process is initiated. One male of <italic><tp:taxon-name><tp:taxon-name-part taxon-name-part-type="genus">Tettigettalna</tp:taxon-name-part> <tp:taxon-name-part taxon-name-part-type="species">josei</tp:taxon-name-part></tp:taxon-name></italic> was first noticed in a branch tip of a small stone pine (<italic><tp:taxon-name><tp:taxon-name-part taxon-name-part-type="genus">Pinus</tp:taxon-name-part> <tp:taxon-name-part taxon-name-part-type="species">pinea</tp:taxon-name-part></tp:taxon-name></italic>) while singing and its unusual behaviour caught our attention. The male was moving frantically up and down or circling while singing. We noticed a female standing still in the same branch but on the opposite side of the male, thus out of sight of the male. The female was standing still and produced wing-flicks at regular and short intervals (see <xref ref-type="bibr" rid="B466143">Boulard (2006)</xref> for a review on cicadas wing-flicking). After a few wing-flicks the male eventually moved into the females’ direction, turned around the branch and made body contact with her. The male immediately mounted on the female’s dorsum and initiated a sideway copulation (Fig. <xref ref-type="fig" rid="F463651">6</xref>). The couple stood quietly and in silence for about three minutes, being the female’s front legs firmly attached to the branch. When the couple become apart, the female remained in the branch while the male took off a minute later to a nearby branch and resumed his calling song. A female of this species was seen laying their eggs on a Fennel stem (<italic><tp:taxon-name><tp:taxon-name-part taxon-name-part-type="genus">Foeniculum</tp:taxon-name-part> <tp:taxon-name-part taxon-name-part-type="species">vulgare</tp:taxon-name-part></tp:taxon-name></italic>) at about 1 m from the soil. Cicadas of genus <italic><tp:taxon-name><tp:taxon-name-part taxon-name-part-type="genus">Tettigettalna</tp:taxon-name-part></tp:taxon-name></italic> are particularly vulnerable during copulation and oviposition because they tend to resist fleeing away if threatened.</p></sec></tp:treatment-sec><tp:treatment-sec sec-type="Taxon discussion"><title>Taxon discussion</title><p>The present data clarify the currently known distribution range of <italic><tp:taxon-name><tp:taxon-name-part taxon-name-part-type="genus">Tettigettalna</tp:taxon-name-part> <tp:taxon-name-part taxon-name-part-type="species">josei</tp:taxon-name-part></tp:taxon-name></italic> in the south of the Iberian Peninsula, encompassing the region of Algarve (Portugal) and the province of Huelva (Spain). Morphological, acoustic and genetic analyses confirmed the identity of specimens collected in Cartaya (Huelva) as belonging to <italic><tp:taxon-name><tp:taxon-name-part taxon-name-part-type="genus">Tettigettalna</tp:taxon-name-part> <tp:taxon-name-part taxon-name-part-type="species">josei</tp:taxon-name-part></tp:taxon-name></italic>.</p><p>Previous records on the distribution of this small cicada species were sparse and limited to Portugal (<xref ref-type="bibr" rid="B466306">Sueur et al. 2004</xref>). Hence the species has been considered until now as endemic to Portugal. The new record of <italic><tp:taxon-name><tp:taxon-name-part taxon-name-part-type="genus">Tettigettalna</tp:taxon-name-part> <tp:taxon-name-part taxon-name-part-type="species">josei</tp:taxon-name-part></tp:taxon-name></italic> in Spain in July 2013 refutes this status and the species must now be added to the list of the Spanish cicadas and, therefore, should be considered as an Iberian endemism.</p><p>The region of Huelva was previously surveyed in August 2012 with the detection of <italic><tp:taxon-name><tp:taxon-name-part taxon-name-part-type="genus">Tettigettalna</tp:taxon-name-part> <tp:taxon-name-part taxon-name-part-type="species">mariae</tp:taxon-name-part></tp:taxon-name></italic> (<xref ref-type="bibr" rid="B466274">Simões et al. 2013</xref>) but not of <italic><tp:taxon-name><tp:taxon-name-part taxon-name-part-type="genus">Tettigettalna</tp:taxon-name-part> <tp:taxon-name-part taxon-name-part-type="species">josei</tp:taxon-name-part></tp:taxon-name></italic>. This could be explained by the low densities of <italic><tp:taxon-name><tp:taxon-name-part taxon-name-part-type="genus">Tettigettalna</tp:taxon-name-part> <tp:taxon-name-part taxon-name-part-type="species">josei</tp:taxon-name-part></tp:taxon-name></italic> found in Spain, since only about five singing males were detected in the region in 2013. Additionally, we have noted that the emergence peak of <italic><tp:taxon-name><tp:taxon-name-part taxon-name-part-type="genus">Tettigettalna</tp:taxon-name-part> <tp:taxon-name-part taxon-name-part-type="species">josei</tp:taxon-name-part></tp:taxon-name></italic> might be slightly earlier (June-July) as compared to other <italic><tp:taxon-name><tp:taxon-name-part taxon-name-part-type="genus">Tettigettalna</tp:taxon-name-part></tp:taxon-name></italic> species (<italic><tp:taxon-name><tp:taxon-name-part taxon-name-part-type="genus">Tettigettalna</tp:taxon-name-part> <tp:taxon-name-part taxon-name-part-type="species">argentata</tp:taxon-name-part></tp:taxon-name></italic> and <italic><tp:taxon-name><tp:taxon-name-part taxon-name-part-type="genus">Tettigettalna</tp:taxon-name-part> <tp:taxon-name-part taxon-name-part-type="species">mariae</tp:taxon-name-part></tp:taxon-name></italic>: mostly July). Consequently, the number of singing males of <italic><tp:taxon-name><tp:taxon-name-part taxon-name-part-type="genus">Tettigettalna</tp:taxon-name-part> <tp:taxon-name-part taxon-name-part-type="species">josei</tp:taxon-name-part></tp:taxon-name></italic> should decline earlier, in mid-August, justifying why we might have missed <italic><tp:taxon-name><tp:taxon-name-part taxon-name-part-type="genus">Tettigettalna</tp:taxon-name-part> <tp:taxon-name-part taxon-name-part-type="species">josei</tp:taxon-name-part></tp:taxon-name></italic> in Spain during our surveys in mid-August 2012.</p><p>Data obtained so far indicates that populations of <italic><tp:taxon-name><tp:taxon-name-part taxon-name-part-type="genus">Tettigettalna</tp:taxon-name-part> <tp:taxon-name-part taxon-name-part-type="species">josei</tp:taxon-name-part></tp:taxon-name></italic> are acoustic, morphological and genetically homogeneous throughout the distribution range of the species. The genetic analysis of COI gene showed no evidence of population structure. Haplotypes differ by single mutations from each other and form a star-like haplotype network. In spite of this, some differences in the distribution and frequency of each COI haplotype seem to reflect the expected trend for low dispersal in these cicadas. As demonstrated before in a species of genus <italic><tp:taxon-name><tp:taxon-name-part taxon-name-part-type="genus">Cicada</tp:taxon-name-part></tp:taxon-name></italic> (<xref ref-type="bibr" rid="B466287">Simões and Quartau 2007</xref>), emerged specimens usually experience limited dispersal during the mating season, remaining near the emergence site, where the singing males may form choruses.</p><p>The distribution of <italic><tp:taxon-name><tp:taxon-name-part taxon-name-part-type="genus">Tettigettalna</tp:taxon-name-part> <tp:taxon-name-part taxon-name-part-type="species">josei</tp:taxon-name-part></tp:taxon-name></italic> overlaps with an area under severe human pressure. The coastline of Algarve has been intensively exploited for beach tourism and golf. However, land management associated with tourism facilities seem to have less impact on the persistence of <italic><tp:taxon-name><tp:taxon-name-part taxon-name-part-type="genus">Tettigettalna</tp:taxon-name-part> <tp:taxon-name-part taxon-name-part-type="species">josei</tp:taxon-name-part></tp:taxon-name></italic> than the perturbation caused by farming practices that deplete the shrub and grass cover of the soil (e.g. plowing, harvesting or intensive grazing). Fortunately for cicadas, these practices are not severely intense in the coastal region of Algarve and crops are usually small sized and patchy, allowing populations of <italic><tp:taxon-name><tp:taxon-name-part taxon-name-part-type="genus">Tettigettalna</tp:taxon-name-part> <tp:taxon-name-part taxon-name-part-type="species">josei</tp:taxon-name-part></tp:taxon-name></italic> to persist all over the region. In contrast, monocultures such as olive and stone pine woods in the Spanish region of Andalusia occupy extensive areas and are regularly maintained to restrain the growth of shrub-like vegetation under the trees. These differences in land management might help to explain the small effective numbers of <italic><tp:taxon-name><tp:taxon-name-part taxon-name-part-type="genus">Tettigettalna</tp:taxon-name-part> <tp:taxon-name-part taxon-name-part-type="species">josei</tp:taxon-name-part></tp:taxon-name></italic> detected so far in Spain, and favours instead the prevalence of <italic><tp:taxon-name><tp:taxon-name-part taxon-name-part-type="genus">Tettigettalna</tp:taxon-name-part></tp:taxon-name></italic> species that are frequently found on trees, such as <italic><tp:taxon-name><tp:taxon-name-part taxon-name-part-type="genus">Tettigettalna</tp:taxon-name-part> <tp:taxon-name-part taxon-name-part-type="species">mariae</tp:taxon-name-part></tp:taxon-name></italic> or <italic><tp:taxon-name><tp:taxon-name-part taxon-name-part-type="genus">Tettigettalna</tp:taxon-name-part> <tp:taxon-name-part taxon-name-part-type="species">aneabi</tp:taxon-name-part></tp:taxon-name></italic>.</p></tp:treatment-sec><tp:treatment-sec><!--Section generated to contain objects referenced in tp:taxon-treatment.--><fig id="F463624" position="float" orientation="portrait"><label>Figure 2.</label><caption><p>Calling song profile from a <italic><tp:taxon-name><tp:taxon-name-part taxon-name-part-type="genus">Tettigettalna</tp:taxon-name-part> <tp:taxon-name-part taxon-name-part-type="species">josei</tp:taxon-name-part></tp:taxon-name></italic> male (ID 3562) recorded in Cartaya (Huelva, Spain). A – Oscillogram (amplitude vs. time), B – sonogram or spectrogram (frequency vs. time) and C – mean amplitude spectrum (frequency vs. amplitude).</p></caption><graphic xmlns:xlink="http://www.w3.org/1999/xlink" xlink:href="biodiversity_data_journal-2-e1045-g002.jpg" position="float" orientation="portrait" xlink:type="simple"/></fig><table-wrap id="T466678" position="float" orientation="portrait"><label>Table 1.</label><caption><p>Descriptive statistics of the acoustic variables from two males (ID 3562, 3566) of <italic><tp:taxon-name><tp:taxon-name-part taxon-name-part-type="genus">Tettigettalna</tp:taxon-name-part> <tp:taxon-name-part taxon-name-part-type="species">josei</tp:taxon-name-part></tp:taxon-name></italic> collected in Cartaya (Huelva, Andalusia). Time variables are given in seconds and frequency variables in kHz.</p></caption><table rules="all" border="0"><tbody><tr><th rowspan="1" colspan="1"/><th rowspan="1" colspan="1">Ech/s</th><th rowspan="1" colspan="1">Echeme duration (s)</th><th rowspan="1" colspan="1">Echeme period (s)</th><th rowspan="1" colspan="1">Inter-echeme interval (s)</th><th rowspan="1" colspan="1">Peak frequency</th><th rowspan="1" colspan="1">Minimum frequency</th><th rowspan="1" colspan="1">Maximum frequency</th></tr><tr><td rowspan="1" colspan="1">Average</td><td rowspan="1" colspan="1">45.50</td><td rowspan="1" colspan="1">0.004</td><td rowspan="1" colspan="1">0.015</td><td rowspan="1" colspan="1">0.021</td><td rowspan="1" colspan="1">16.67</td><td rowspan="1" colspan="1">8.87</td><td rowspan="1" colspan="1">20.46</td></tr><tr><td rowspan="1" colspan="1">Maximum</td><td rowspan="1" colspan="1">46.35</td><td rowspan="1" colspan="1">0.009</td><td rowspan="1" colspan="1">0.058</td><td rowspan="1" colspan="1">0.077</td><td rowspan="1" colspan="1">18.30</td><td rowspan="1" colspan="1">9.70</td><td rowspan="1" colspan="1">22.50</td></tr><tr><td rowspan="1" colspan="1">Minimum</td><td rowspan="1" colspan="1">44.65</td><td rowspan="1" colspan="1">0.002</td><td rowspan="1" colspan="1">0.002</td><td rowspan="1" colspan="1">0.005</td><td rowspan="1" colspan="1">14.60</td><td rowspan="1" colspan="1">4.10</td><td rowspan="1" colspan="1">18.00</td></tr></tbody></table></table-wrap><supplementary-material xmlns:xlink="http://www.w3.org/1999/xlink" id="S466728" orientation="portrait" position="float" xlink:type="simple"><label>Supplementary material 1</label><caption><p>Calling song from a Tettigettalna josei male (ID 3562) recorded in Cartaya (Huelva, Spain).</p></caption><p>Data type: Audio recording</p><p>File: oo_5460.m4a</p><media xlink:href="biodiversity_data_journal-2-e1045-s001.m4a" mimetype="m4a file" mime-subtype="m4a" position="float" orientation="portrait" xlink:type="simple"/><attrib specific-use="authors">Vera Nunes and Raquel Mendes</attrib></supplementary-material><table-wrap id="T465029" position="float" orientation="portrait"><label>Table 2.</label><caption><p>Morphometric values (in mm) for each <italic><tp:taxon-name><tp:taxon-name-part taxon-name-part-type="genus">Tettigettalna</tp:taxon-name-part> <tp:taxon-name-part taxon-name-part-type="species">josei</tp:taxon-name-part></tp:taxon-name></italic> male captured in Cartaya (Huelva, Andalusia): TL – total length, BL – body length, WS – wingspan, aWL – right hindwing length, HW – head width, MW – mesonotum width and ACD – width at the level of the auditory capsules.</p></caption><table rules="all" border="0"><tbody><tr><th rowspan="1" colspan="1">Specimen ID</th><th rowspan="1" colspan="1">TL</th><th rowspan="1" colspan="1">BL</th><th rowspan="1" colspan="1">WS</th><th rowspan="1" colspan="1">aWL</th><th rowspan="1" colspan="1">HW</th><th rowspan="1" colspan="1">MW</th><th rowspan="1" colspan="1">ACD</th></tr><tr><td rowspan="1" colspan="1">3557</td><td rowspan="1" colspan="1">18.46</td><td rowspan="1" colspan="1">13.65</td><td rowspan="1" colspan="1">33.93</td><td rowspan="1" colspan="1">15.73</td><td rowspan="1" colspan="1">4.36</td><td rowspan="1" colspan="1">4.03</td><td rowspan="1" colspan="1">4.42</td></tr><tr><td rowspan="1" colspan="1">3562</td><td rowspan="1" colspan="1">20.41</td><td rowspan="1" colspan="1">15.60</td><td rowspan="1" colspan="1">36.66</td><td rowspan="1" colspan="1">17.16</td><td rowspan="1" colspan="1">4.55</td><td rowspan="1" colspan="1">4.49</td><td rowspan="1" colspan="1">4.49</td></tr><tr><td rowspan="1" colspan="1">3566</td><td rowspan="1" colspan="1">18.59</td><td rowspan="1" colspan="1">13.65</td><td rowspan="1" colspan="1">35.23</td><td rowspan="1" colspan="1">15.73</td><td rowspan="1" colspan="1">4.23</td><td rowspan="1" colspan="1">4.10</td><td rowspan="1" colspan="1">4.16</td></tr><tr><td rowspan="1" colspan="1">3577</td><td rowspan="1" colspan="1">19.37</td><td rowspan="1" colspan="1">14.95</td><td rowspan="1" colspan="1">32.50</td><td rowspan="1" colspan="1">16.25</td><td rowspan="1" colspan="1">4.49</td><td rowspan="1" colspan="1">4.36</td><td rowspan="1" colspan="1">4.42</td></tr><tr><td rowspan="1" colspan="1">Average</td><td rowspan="1" colspan="1">19.21</td><td rowspan="1" colspan="1">14.46</td><td rowspan="1" colspan="1">34.58</td><td rowspan="1" colspan="1">16.22</td><td rowspan="1" colspan="1">4.41</td><td rowspan="1" colspan="1">4.25</td><td rowspan="1" colspan="1">4.37</td></tr></tbody></table></table-wrap><table-wrap id="T465031" position="float" orientation="portrait"><label>Table 4.</label><caption><p>List of males of <italic><tp:taxon-name><tp:taxon-name-part taxon-name-part-type="genus">Tettigettalna</tp:taxon-name-part> <tp:taxon-name-part taxon-name-part-type="species">josei</tp:taxon-name-part></tp:taxon-name></italic> sequenced for the mitochondrial gene cytochrome <italic>c</italic> oxidase I (COI).</p></caption><table rules="all" border="0"><tbody><tr><th rowspan="1" colspan="1">Specimen</th><th rowspan="1" colspan="1">COI haplotype</th><th rowspan="1" colspan="1">NCBI Ac. n.</th><th rowspan="1" colspan="1">Source</th><th rowspan="1" colspan="1">Location</th><th rowspan="1" colspan="1">Location code</th><th rowspan="1" colspan="1">Latitude</th><th rowspan="1" colspan="1">Longitude</th></tr><tr><td rowspan="1" colspan="1">Tjo119</td><td rowspan="1" colspan="1">H2</td><td rowspan="1" colspan="1">
              <ext-link xmlns:xlink="http://www.w3.org/1999/xlink" ext-link-type="uri" xlink:href="http://www.ncbi.nlm.nih.gov/nuccore/KF977491" xlink:type="simple">KF977491</ext-link>
            </td><td rowspan="1" colspan="1">This study</td><td rowspan="1" colspan="1">Budens</td><td rowspan="1" colspan="1">a</td><td rowspan="1" colspan="1">
              <named-content xmlns:xlink="http://www.w3.org/1999/xlink" content-type="dwc:verbatimLatitude" xlink:type="simple">37°04'45.2"N</named-content>
            </td><td rowspan="1" colspan="1">
              <named-content xmlns:xlink="http://www.w3.org/1999/xlink" content-type="dwc:verbatimLongitude" xlink:type="simple">8°50'11.6"W</named-content>
            </td></tr><tr><td rowspan="1" colspan="1">Tjo120</td><td rowspan="1" colspan="1">H1</td><td rowspan="1" colspan="1">
              <ext-link xmlns:xlink="http://www.w3.org/1999/xlink" ext-link-type="uri" xlink:href="http://www.ncbi.nlm.nih.gov/nuccore/KC807267" xlink:type="simple">KC807267</ext-link>
            </td><td rowspan="1" colspan="1">
              <xref ref-type="bibr" rid="B466202">Nunes et al. 2014</xref>
            </td><td rowspan="1" colspan="1">Budens</td><td rowspan="1" colspan="1">b</td><td rowspan="1" colspan="1">
              <named-content xmlns:xlink="http://www.w3.org/1999/xlink" content-type="dwc:verbatimLatitude" xlink:type="simple">37°04'22.9"N</named-content>
            </td><td rowspan="1" colspan="1">
              <named-content xmlns:xlink="http://www.w3.org/1999/xlink" content-type="dwc:verbatimLongitude" xlink:type="simple">8°48'43.9"W</named-content>
            </td></tr><tr><td rowspan="1" colspan="1">Tjo121</td><td rowspan="1" colspan="1">H1</td><td rowspan="1" colspan="1">
              <ext-link xmlns:xlink="http://www.w3.org/1999/xlink" ext-link-type="uri" xlink:href="http://www.ncbi.nlm.nih.gov/nuccore/KC807268" xlink:type="simple">KC807268</ext-link>
            </td><td rowspan="1" colspan="1">
              <xref ref-type="bibr" rid="B466202">Nunes et al. 2014</xref>
            </td><td rowspan="1" colspan="1">Budens</td><td rowspan="1" colspan="1">b</td><td rowspan="1" colspan="1">
              <named-content xmlns:xlink="http://www.w3.org/1999/xlink" content-type="dwc:verbatimLatitude" xlink:type="simple">37°04'22.9"N</named-content>
            </td><td rowspan="1" colspan="1">
              <named-content xmlns:xlink="http://www.w3.org/1999/xlink" content-type="dwc:verbatimLongitude" xlink:type="simple">8°48'43.9"W</named-content>
            </td></tr><tr><td rowspan="1" colspan="1">Tjo122</td><td rowspan="1" colspan="1">H1</td><td rowspan="1" colspan="1">
              <ext-link xmlns:xlink="http://www.w3.org/1999/xlink" ext-link-type="uri" xlink:href="http://www.ncbi.nlm.nih.gov/nuccore/KF977492" xlink:type="simple">KF977492</ext-link>
            </td><td rowspan="1" colspan="1">This study</td><td rowspan="1" colspan="1">Budens</td><td rowspan="1" colspan="1">b</td><td rowspan="1" colspan="1">
              <named-content xmlns:xlink="http://www.w3.org/1999/xlink" content-type="dwc:verbatimLatitude" xlink:type="simple">37°04'22.9"N</named-content>
            </td><td rowspan="1" colspan="1">
              <named-content xmlns:xlink="http://www.w3.org/1999/xlink" content-type="dwc:verbatimLongitude" xlink:type="simple">8°48'43.9"W</named-content>
            </td></tr><tr><td rowspan="1" colspan="1">Tjo106</td><td rowspan="1" colspan="1">H3</td><td rowspan="1" colspan="1">
              <ext-link xmlns:xlink="http://www.w3.org/1999/xlink" ext-link-type="uri" xlink:href="http://www.ncbi.nlm.nih.gov/nuccore/KC807272" xlink:type="simple">KC807272</ext-link>
            </td><td rowspan="1" colspan="1">
              <xref ref-type="bibr" rid="B466202">Nunes et al. 2014</xref>
            </td><td rowspan="1" colspan="1">Porches</td><td rowspan="1" colspan="1">c</td><td rowspan="1" colspan="1">
              <named-content xmlns:xlink="http://www.w3.org/1999/xlink" content-type="dwc:verbatimLatitude" xlink:type="simple">37°08'09.4"N</named-content>
            </td><td rowspan="1" colspan="1">
              <named-content xmlns:xlink="http://www.w3.org/1999/xlink" content-type="dwc:verbatimLongitude" xlink:type="simple">8°23'04.2"W</named-content>
            </td></tr><tr><td rowspan="1" colspan="1">Tjo113</td><td rowspan="1" colspan="1">H1</td><td rowspan="1" colspan="1">
              <ext-link xmlns:xlink="http://www.w3.org/1999/xlink" ext-link-type="uri" xlink:href="http://www.ncbi.nlm.nih.gov/nuccore/KF977493" xlink:type="simple">KF977493</ext-link>
            </td><td rowspan="1" colspan="1">This study</td><td rowspan="1" colspan="1">Porches</td><td rowspan="1" colspan="1">c</td><td rowspan="1" colspan="1">
              <named-content xmlns:xlink="http://www.w3.org/1999/xlink" content-type="dwc:verbatimLatitude" xlink:type="simple">37°08'09.4"N</named-content>
            </td><td rowspan="1" colspan="1">
              <named-content xmlns:xlink="http://www.w3.org/1999/xlink" content-type="dwc:verbatimLongitude" xlink:type="simple">8°23'04.2"W</named-content>
            </td></tr><tr><td rowspan="1" colspan="1">Tjo116</td><td rowspan="1" colspan="1">H1</td><td rowspan="1" colspan="1">
              <ext-link xmlns:xlink="http://www.w3.org/1999/xlink" ext-link-type="uri" xlink:href="http://www.ncbi.nlm.nih.gov/nuccore/KC807271" xlink:type="simple">KC807271</ext-link>
            </td><td rowspan="1" colspan="1">
              <xref ref-type="bibr" rid="B466202">Nunes et al. 2014</xref>
            </td><td rowspan="1" colspan="1">Porches</td><td rowspan="1" colspan="1">c</td><td rowspan="1" colspan="1">
              <named-content xmlns:xlink="http://www.w3.org/1999/xlink" content-type="dwc:verbatimLatitude" xlink:type="simple">37°08'09.4"N</named-content>
            </td><td rowspan="1" colspan="1">
              <named-content xmlns:xlink="http://www.w3.org/1999/xlink" content-type="dwc:verbatimLongitude" xlink:type="simple">8°23'04.2"W</named-content>
            </td></tr><tr><td rowspan="1" colspan="1">Tjo58</td><td rowspan="1" colspan="1">H1</td><td rowspan="1" colspan="1">
              <ext-link xmlns:xlink="http://www.w3.org/1999/xlink" ext-link-type="uri" xlink:href="http://www.ncbi.nlm.nih.gov/nuccore/KC807273" xlink:type="simple">KC807273</ext-link>
            </td><td rowspan="1" colspan="1">
              <xref ref-type="bibr" rid="B466202">Nunes et al. 2014</xref>
            </td><td rowspan="1" colspan="1">Vale Judeu</td><td rowspan="1" colspan="1">d</td><td rowspan="1" colspan="1">
              <named-content xmlns:xlink="http://www.w3.org/1999/xlink" content-type="dwc:verbatimLatitude" xlink:type="simple">37°07'39.8"N</named-content>
            </td><td rowspan="1" colspan="1">
              <named-content xmlns:xlink="http://www.w3.org/1999/xlink" content-type="dwc:verbatimLongitude" xlink:type="simple">8°05'36.1"W</named-content>
            </td></tr><tr><td rowspan="1" colspan="1">Tjo64</td><td rowspan="1" colspan="1">H6</td><td rowspan="1" colspan="1">
              <ext-link xmlns:xlink="http://www.w3.org/1999/xlink" ext-link-type="uri" xlink:href="http://www.ncbi.nlm.nih.gov/nuccore/KC807274" xlink:type="simple">KC807274</ext-link>
            </td><td rowspan="1" colspan="1">
              <xref ref-type="bibr" rid="B466202">Nunes et al. 2014</xref>
            </td><td rowspan="1" colspan="1">Vale Judeu</td><td rowspan="1" colspan="1">d</td><td rowspan="1" colspan="1">
              <named-content xmlns:xlink="http://www.w3.org/1999/xlink" content-type="dwc:verbatimLatitude" xlink:type="simple">37°07'39.8"N</named-content>
            </td><td rowspan="1" colspan="1">
              <named-content xmlns:xlink="http://www.w3.org/1999/xlink" content-type="dwc:verbatimLongitude" xlink:type="simple">8°05'36.1"W</named-content>
            </td></tr><tr><td rowspan="1" colspan="1">Tjo66</td><td rowspan="1" colspan="1">H6</td><td rowspan="1" colspan="1">
              <ext-link xmlns:xlink="http://www.w3.org/1999/xlink" ext-link-type="uri" xlink:href="http://www.ncbi.nlm.nih.gov/nuccore/KF977494" xlink:type="simple">KF977494</ext-link>
            </td><td rowspan="1" colspan="1">This study</td><td rowspan="1" colspan="1">Vale Judeu</td><td rowspan="1" colspan="1">d</td><td rowspan="1" colspan="1">
              <named-content xmlns:xlink="http://www.w3.org/1999/xlink" content-type="dwc:verbatimLatitude" xlink:type="simple">37°07'39.8"N</named-content>
            </td><td rowspan="1" colspan="1">
              <named-content xmlns:xlink="http://www.w3.org/1999/xlink" content-type="dwc:verbatimLongitude" xlink:type="simple">8°05'36.1"W</named-content>
            </td></tr><tr><td rowspan="1" colspan="1">Tjo309</td><td rowspan="1" colspan="1">H6</td><td rowspan="1" colspan="1">
              <ext-link xmlns:xlink="http://www.w3.org/1999/xlink" ext-link-type="uri" xlink:href="http://www.ncbi.nlm.nih.gov/nuccore/KF977495" xlink:type="simple">KF977495</ext-link>
            </td><td rowspan="1" colspan="1">This study</td><td rowspan="1" colspan="1">Quinta do Lago</td><td rowspan="1" colspan="1">e</td><td rowspan="1" colspan="1">
              <named-content xmlns:xlink="http://www.w3.org/1999/xlink" content-type="dwc:verbatimLatitude" xlink:type="simple">37°03'35.2"N</named-content>
            </td><td rowspan="1" colspan="1">
              <named-content xmlns:xlink="http://www.w3.org/1999/xlink" content-type="dwc:verbatimLongitude" xlink:type="simple">8°01'16.3"W</named-content>
            </td></tr><tr><td rowspan="1" colspan="1">Tjo355</td><td rowspan="1" colspan="1">H6</td><td rowspan="1" colspan="1">
              <ext-link xmlns:xlink="http://www.w3.org/1999/xlink" ext-link-type="uri" xlink:href="http://www.ncbi.nlm.nih.gov/nuccore/KF977496" xlink:type="simple">KF977496</ext-link>
            </td><td rowspan="1" colspan="1">This study</td><td rowspan="1" colspan="1">Quinta do Lago</td><td rowspan="1" colspan="1">e</td><td rowspan="1" colspan="1">
              <named-content xmlns:xlink="http://www.w3.org/1999/xlink" content-type="dwc:verbatimLatitude" xlink:type="simple">37°03'35.2"N</named-content>
            </td><td rowspan="1" colspan="1">
              <named-content xmlns:xlink="http://www.w3.org/1999/xlink" content-type="dwc:verbatimLongitude" xlink:type="simple">8°01'16.3"W</named-content>
            </td></tr><tr><td rowspan="1" colspan="1">Tjo362</td><td rowspan="1" colspan="1">H6</td><td rowspan="1" colspan="1">
              <ext-link xmlns:xlink="http://www.w3.org/1999/xlink" ext-link-type="uri" xlink:href="http://www.ncbi.nlm.nih.gov/nuccore/KF977497" xlink:type="simple">KF977497</ext-link>
            </td><td rowspan="1" colspan="1">This study</td><td rowspan="1" colspan="1">Quinta do Lago</td><td rowspan="1" colspan="1">e</td><td rowspan="1" colspan="1">
              <named-content xmlns:xlink="http://www.w3.org/1999/xlink" content-type="dwc:verbatimLatitude" xlink:type="simple">37°03'35.2"N</named-content>
            </td><td rowspan="1" colspan="1">
              <named-content xmlns:xlink="http://www.w3.org/1999/xlink" content-type="dwc:verbatimLongitude" xlink:type="simple">8°01'16.3"W</named-content>
            </td></tr><tr><td rowspan="1" colspan="1">Tjo145</td><td rowspan="1" colspan="1">H5</td><td rowspan="1" colspan="1">
              <ext-link xmlns:xlink="http://www.w3.org/1999/xlink" ext-link-type="uri" xlink:href="http://www.ncbi.nlm.nih.gov/nuccore/KF977498" xlink:type="simple">KF977498</ext-link>
            </td><td rowspan="1" colspan="1">This study</td><td rowspan="1" colspan="1">S. Brás de Alportel</td><td rowspan="1" colspan="1">f</td><td rowspan="1" colspan="1">
              <named-content xmlns:xlink="http://www.w3.org/1999/xlink" content-type="dwc:verbatimLatitude" xlink:type="simple">37°08'14.8"N</named-content>
            </td><td rowspan="1" colspan="1">
              <named-content xmlns:xlink="http://www.w3.org/1999/xlink" content-type="dwc:verbatimLongitude" xlink:type="simple">7°50'52.4"W</named-content>
            </td></tr><tr><td rowspan="1" colspan="1">Tjo141</td><td rowspan="1" colspan="1">H5</td><td rowspan="1" colspan="1">
              <ext-link xmlns:xlink="http://www.w3.org/1999/xlink" ext-link-type="uri" xlink:href="http://www.ncbi.nlm.nih.gov/nuccore/KF977499" xlink:type="simple">KF977499</ext-link>
            </td><td rowspan="1" colspan="1">This study</td><td rowspan="1" colspan="1">Moncarapacho</td><td rowspan="1" colspan="1">g</td><td rowspan="1" colspan="1">
              <named-content xmlns:xlink="http://www.w3.org/1999/xlink" content-type="dwc:verbatimLatitude" xlink:type="simple">37°04'41.3"N</named-content>
            </td><td rowspan="1" colspan="1">
              <named-content xmlns:xlink="http://www.w3.org/1999/xlink" content-type="dwc:verbatimLongitude" xlink:type="simple">7°49'16.6"W</named-content>
            </td></tr><tr><td rowspan="1" colspan="1">Tjo154</td><td rowspan="1" colspan="1">H4</td><td rowspan="1" colspan="1">
              <ext-link xmlns:xlink="http://www.w3.org/1999/xlink" ext-link-type="uri" xlink:href="http://www.ncbi.nlm.nih.gov/nuccore/KF977500" xlink:type="simple">KF977500</ext-link>
            </td><td rowspan="1" colspan="1">This study</td><td rowspan="1" colspan="1">Moncarapacho</td><td rowspan="1" colspan="1">g</td><td rowspan="1" colspan="1">
              <named-content xmlns:xlink="http://www.w3.org/1999/xlink" content-type="dwc:verbatimLatitude" xlink:type="simple">37°04'41.3"N</named-content>
            </td><td rowspan="1" colspan="1">
              <named-content xmlns:xlink="http://www.w3.org/1999/xlink" content-type="dwc:verbatimLongitude" xlink:type="simple">7°49'16.6"W</named-content>
            </td></tr><tr><td rowspan="1" colspan="1">Tjo159</td><td rowspan="1" colspan="1">H7</td><td rowspan="1" colspan="1">
              <ext-link xmlns:xlink="http://www.w3.org/1999/xlink" ext-link-type="uri" xlink:href="http://www.ncbi.nlm.nih.gov/nuccore/KF977501" xlink:type="simple">KF977501</ext-link>
            </td><td rowspan="1" colspan="1">This study</td><td rowspan="1" colspan="1">Tavira</td><td rowspan="1" colspan="1">h</td><td rowspan="1" colspan="1">
              <named-content xmlns:xlink="http://www.w3.org/1999/xlink" content-type="dwc:verbatimLatitude" xlink:type="simple">37°08'02.0"N</named-content>
            </td><td rowspan="1" colspan="1">
              <named-content xmlns:xlink="http://www.w3.org/1999/xlink" content-type="dwc:verbatimLongitude" xlink:type="simple">7°38'04.2"W</named-content>
            </td></tr><tr><td rowspan="1" colspan="1">Tjo135</td><td rowspan="1" colspan="1">H7</td><td rowspan="1" colspan="1">
              <ext-link xmlns:xlink="http://www.w3.org/1999/xlink" ext-link-type="uri" xlink:href="http://www.ncbi.nlm.nih.gov/nuccore/KC807270" xlink:type="simple">KC807270</ext-link>
            </td><td rowspan="1" colspan="1">
              <xref ref-type="bibr" rid="B466202">Nunes et al. 2014</xref>
            </td><td rowspan="1" colspan="1">Castro Marim</td><td rowspan="1" colspan="1">i</td><td rowspan="1" colspan="1">
              <named-content xmlns:xlink="http://www.w3.org/1999/xlink" content-type="dwc:verbatimLatitude" xlink:type="simple">37°11'10.9"N</named-content>
            </td><td rowspan="1" colspan="1">
              <named-content xmlns:xlink="http://www.w3.org/1999/xlink" content-type="dwc:verbatimLongitude" xlink:type="simple">7°29'02.1"W</named-content>
            </td></tr><tr><td rowspan="1" colspan="1">Tjo137</td><td rowspan="1" colspan="1">H8</td><td rowspan="1" colspan="1">
              <ext-link xmlns:xlink="http://www.w3.org/1999/xlink" ext-link-type="uri" xlink:href="http://www.ncbi.nlm.nih.gov/nuccore/KF977502" xlink:type="simple">KF977502</ext-link>
            </td><td rowspan="1" colspan="1">This study</td><td rowspan="1" colspan="1">Castro Marim</td><td rowspan="1" colspan="1">i</td><td rowspan="1" colspan="1">
              <named-content xmlns:xlink="http://www.w3.org/1999/xlink" content-type="dwc:verbatimLatitude" xlink:type="simple">37°11'10.9"N</named-content>
            </td><td rowspan="1" colspan="1">
              <named-content xmlns:xlink="http://www.w3.org/1999/xlink" content-type="dwc:verbatimLongitude" xlink:type="simple">7°29'02.1"W</named-content>
            </td></tr><tr><td rowspan="1" colspan="1">Tjo140</td><td rowspan="1" colspan="1">H8</td><td rowspan="1" colspan="1">
              <ext-link xmlns:xlink="http://www.w3.org/1999/xlink" ext-link-type="uri" xlink:href="http://www.ncbi.nlm.nih.gov/nuccore/KC807269" xlink:type="simple">KC807269</ext-link>
            </td><td rowspan="1" colspan="1">
              <xref ref-type="bibr" rid="B466202">Nunes et al. 2014</xref>
            </td><td rowspan="1" colspan="1">Castro Marim</td><td rowspan="1" colspan="1">i</td><td rowspan="1" colspan="1">
              <named-content xmlns:xlink="http://www.w3.org/1999/xlink" content-type="dwc:verbatimLatitude" xlink:type="simple">37°11'10.9"N</named-content>
            </td><td rowspan="1" colspan="1">
              <named-content xmlns:xlink="http://www.w3.org/1999/xlink" content-type="dwc:verbatimLongitude" xlink:type="simple">7°29'02.1"W</named-content>
            </td></tr><tr><td rowspan="1" colspan="1">Tjo3557</td><td rowspan="1" colspan="1">H1</td><td rowspan="1" colspan="1">
              <ext-link xmlns:xlink="http://www.w3.org/1999/xlink" ext-link-type="uri" xlink:href="http://www.ncbi.nlm.nih.gov/nuccore/KF977503" xlink:type="simple">KF977503</ext-link>
            </td><td rowspan="1" colspan="1">This study</td><td rowspan="1" colspan="1">Cartaya</td><td rowspan="1" colspan="1">j</td><td rowspan="1" colspan="1">
              <named-content xmlns:xlink="http://www.w3.org/1999/xlink" content-type="dwc:verbatimLatitude" xlink:type="simple">37°15'38.4"N</named-content>
            </td><td rowspan="1" colspan="1">
              <named-content xmlns:xlink="http://www.w3.org/1999/xlink" content-type="dwc:verbatimLongitude" xlink:type="simple">7°07'43.5"W</named-content>
            </td></tr><tr><td rowspan="1" colspan="1">Tjo3562</td><td rowspan="1" colspan="1">H1</td><td rowspan="1" colspan="1">
              <ext-link xmlns:xlink="http://www.w3.org/1999/xlink" ext-link-type="uri" xlink:href="http://www.ncbi.nlm.nih.gov/nuccore/KF977504" xlink:type="simple">KF977504</ext-link>
            </td><td rowspan="1" colspan="1">This study</td><td rowspan="1" colspan="1">Cartaya</td><td rowspan="1" colspan="1">j</td><td rowspan="1" colspan="1">
              <named-content xmlns:xlink="http://www.w3.org/1999/xlink" content-type="dwc:verbatimLatitude" xlink:type="simple">37°15'38.4"N</named-content>
            </td><td rowspan="1" colspan="1">
              <named-content xmlns:xlink="http://www.w3.org/1999/xlink" content-type="dwc:verbatimLongitude" xlink:type="simple">7°07'43.5"W</named-content>
            </td></tr><tr><td rowspan="1" colspan="1">Tjo3577</td><td rowspan="1" colspan="1">H9</td><td rowspan="1" colspan="1">
              <ext-link xmlns:xlink="http://www.w3.org/1999/xlink" ext-link-type="uri" xlink:href="http://www.ncbi.nlm.nih.gov/nuccore/KF977505" xlink:type="simple">KF977505</ext-link>
            </td><td rowspan="1" colspan="1">This study</td><td rowspan="1" colspan="1">Cartaya</td><td rowspan="1" colspan="1">k</td><td rowspan="1" colspan="1">
              <named-content xmlns:xlink="http://www.w3.org/1999/xlink" content-type="dwc:verbatimLatitude" xlink:type="simple">37°14'03.7"N</named-content>
            </td><td rowspan="1" colspan="1">
              <named-content xmlns:xlink="http://www.w3.org/1999/xlink" content-type="dwc:verbatimLongitude" xlink:type="simple">7°03'56.8"W</named-content>
            </td></tr></tbody></table></table-wrap><fig id="F466680" position="float" orientation="portrait"><label>Figure 5.</label><caption><p>Minimum spanning network (a) for 23 sequences of cytochrome <italic>c</italic> oxidase I (COI) from males of <italic><tp:taxon-name><tp:taxon-name-part taxon-name-part-type="genus">Tettigettalna</tp:taxon-name-part> <tp:taxon-name-part taxon-name-part-type="species">josei</tp:taxon-name-part></tp:taxon-name></italic> and the geographical distribution (b) of each haplotype. Numbers in the network correspond to the position of each mutation in the 581 base pairs sequences. Letters in the map for each sampled location are the same as in Table <xref ref-type="table" rid="T465031">4</xref>. Circle size is proportional to the number of specimens analysed (large = 3, medium = 2 and small = 1).</p></caption><graphic xmlns:xlink="http://www.w3.org/1999/xlink" xlink:href="biodiversity_data_journal-2-e1045-g005.png" position="float" orientation="portrait" xlink:type="simple"/></fig><fig id="F463626" position="float" orientation="portrait"><label>Figure 3.</label><caption><p>Map of occurrence of <italic><tp:taxon-name><tp:taxon-name-part taxon-name-part-type="genus">Tettigettalna</tp:taxon-name-part> <tp:taxon-name-part taxon-name-part-type="species">josei</tp:taxon-name-part></tp:taxon-name></italic> in the south of the Iberian Peninsula, showing former documented populations in Algarve (Portugal) according to <xref ref-type="bibr" rid="B466306">Sueur et al. (2004)</xref> (white circles) and populations recorded during our field surveys from 2011-2013 (red circles).</p></caption><graphic xmlns:xlink="http://www.w3.org/1999/xlink" xlink:href="biodiversity_data_journal-2-e1045-g003.png" position="float" orientation="portrait" xlink:type="simple"/></fig><table-wrap id="T466679" position="float" orientation="portrait"><label>Table 3.</label><caption><p>List of localities and GPS coordinates in the south of the Iberian Peninsula where specimens of <italic><tp:taxon-name><tp:taxon-name-part taxon-name-part-type="genus">Tettigettalna</tp:taxon-name-part> <tp:taxon-name-part taxon-name-part-type="species">josei</tp:taxon-name-part></tp:taxon-name></italic> were detected. Type of observation: Ao – Audio only (sound heard but not recorded), Ar – Audio recording and C – Captured.</p></caption><table rules="all" border="0"><tbody><tr><th rowspan="1" colspan="1">Locality</th><th rowspan="1" colspan="1">Region</th><th rowspan="1" colspan="1">Country</th><th rowspan="1" colspan="1">GPS coordinates (degrees minutes seconds)</th><th rowspan="1" colspan="1">Date</th><th rowspan="1" colspan="1">Type of observation</th><th rowspan="1" colspan="1">Sympatry with other <italic><tp:taxon-name><tp:taxon-name-part taxon-name-part-type="genus">Tettigettalna</tp:taxon-name-part></tp:taxon-name></italic> species</th></tr><tr><td rowspan="1" colspan="1">Budens</td><td rowspan="1" colspan="1">Algarve</td><td rowspan="1" colspan="1">Portugal</td><td rowspan="1" colspan="1">
              <named-content xmlns:xlink="http://www.w3.org/1999/xlink" content-type="dwc:verbatimCoordinates" xlink:type="simple">37°04'22.9"N, 8°48'43.9"W</named-content>
            </td><td rowspan="1" colspan="1">27/07/2011</td><td rowspan="1" colspan="1">C</td><td rowspan="1" colspan="1"/></tr><tr><td rowspan="1" colspan="1">Budens</td><td rowspan="1" colspan="1">Algarve</td><td rowspan="1" colspan="1">Portugal</td><td rowspan="1" colspan="1">
              <named-content xmlns:xlink="http://www.w3.org/1999/xlink" content-type="dwc:verbatimCoordinates" xlink:type="simple">37°04'45.2"N, 8°50'11.6"W</named-content>
            </td><td rowspan="1" colspan="1">27/07/2011</td><td rowspan="1" colspan="1">C</td><td rowspan="1" colspan="1">
              <italic><tp:taxon-name><tp:taxon-name-part taxon-name-part-type="genus">Tettigettalna</tp:taxon-name-part> <tp:taxon-name-part taxon-name-part-type="species">argentata</tp:taxon-name-part></tp:taxon-name></italic>
            </td></tr><tr><td rowspan="1" colspan="1">Porches</td><td rowspan="1" colspan="1">Algarve</td><td rowspan="1" colspan="1">Portugal</td><td rowspan="1" colspan="1">
              <named-content xmlns:xlink="http://www.w3.org/1999/xlink" content-type="dwc:verbatimCoordinates" xlink:type="simple">37°08'09.4"N, 8°23'04.2"W</named-content>
            </td><td rowspan="1" colspan="1">26/07/2011</td><td rowspan="1" colspan="1">Ar, C</td><td rowspan="1" colspan="1">
              <italic><tp:taxon-name><tp:taxon-name-part taxon-name-part-type="genus">Tettigettalna</tp:taxon-name-part> <tp:taxon-name-part taxon-name-part-type="species">argentata</tp:taxon-name-part></tp:taxon-name></italic>
            </td></tr><tr><td rowspan="1" colspan="1">Armação de Pêra</td><td rowspan="1" colspan="1">Algarve</td><td rowspan="1" colspan="1">Portugal</td><td rowspan="1" colspan="1">
              <named-content xmlns:xlink="http://www.w3.org/1999/xlink" content-type="dwc:verbatimCoordinates" xlink:type="simple">37°06'23.4"N, 8°21'47.1"W</named-content>
            </td><td rowspan="1" colspan="1">22/06/2013</td><td rowspan="1" colspan="1">Ao</td><td rowspan="1" colspan="1"/></tr><tr><td rowspan="1" colspan="1">Sesmarias</td><td rowspan="1" colspan="1">Algarve</td><td rowspan="1" colspan="1">Portugal</td><td rowspan="1" colspan="1">
              <named-content xmlns:xlink="http://www.w3.org/1999/xlink" content-type="dwc:verbatimCoordinates" xlink:type="simple">37°04'38.6"N, 8°18'28.9"W</named-content>
            </td><td rowspan="1" colspan="1">26/07/2013</td><td rowspan="1" colspan="1">Ao</td><td rowspan="1" colspan="1"/></tr><tr><td rowspan="1" colspan="1">S. Bartolomeu de Messines</td><td rowspan="1" colspan="1">Algarve</td><td rowspan="1" colspan="1">Portugal</td><td rowspan="1" colspan="1">
              <named-content xmlns:xlink="http://www.w3.org/1999/xlink" content-type="dwc:verbatimCoordinates" xlink:type="simple">37°15'25.7"N, 8°17'55.6"W</named-content>
            </td><td rowspan="1" colspan="1">28/07/2011</td><td rowspan="1" colspan="1">Ao</td><td rowspan="1" colspan="1">
              <italic><tp:taxon-name><tp:taxon-name-part taxon-name-part-type="genus">Tettigettalna</tp:taxon-name-part> <tp:taxon-name-part taxon-name-part-type="species">argentata</tp:taxon-name-part></tp:taxon-name></italic>
            </td></tr><tr><td rowspan="1" colspan="1">Monte Choro</td><td rowspan="1" colspan="1">Algarve</td><td rowspan="1" colspan="1">Portugal</td><td rowspan="1" colspan="1">
              <named-content xmlns:xlink="http://www.w3.org/1999/xlink" content-type="dwc:verbatimCoordinates" xlink:type="simple">37°05'18.8"N, 8°12'58.4"W</named-content>
            </td><td rowspan="1" colspan="1">10/08/2012</td><td rowspan="1" colspan="1">Ao</td><td rowspan="1" colspan="1"/></tr><tr><td rowspan="1" colspan="1">Vale Navio</td><td rowspan="1" colspan="1">Algarve</td><td rowspan="1" colspan="1">Portugal</td><td rowspan="1" colspan="1">
              <named-content xmlns:xlink="http://www.w3.org/1999/xlink" content-type="dwc:verbatimCoordinates" xlink:type="simple">37°06'43.2"N, 8°12'09.0"W</named-content>
            </td><td rowspan="1" colspan="1">26/06/2012</td><td rowspan="1" colspan="1">Ao</td><td rowspan="1" colspan="1">
              <italic><tp:taxon-name><tp:taxon-name-part taxon-name-part-type="genus">Tettigettalna</tp:taxon-name-part> <tp:taxon-name-part taxon-name-part-type="species">mariae</tp:taxon-name-part></tp:taxon-name></italic>
            </td></tr><tr><td rowspan="1" colspan="1">Vale Navio</td><td rowspan="1" colspan="1">Algarve</td><td rowspan="1" colspan="1">Portugal</td><td rowspan="1" colspan="1">
              <named-content xmlns:xlink="http://www.w3.org/1999/xlink" content-type="dwc:verbatimCoordinates" xlink:type="simple">37°06'34.6"N, 8°12'07.8"W</named-content>
            </td><td rowspan="1" colspan="1">26/06/2012</td><td rowspan="1" colspan="1">Ao</td><td rowspan="1" colspan="1">
              <italic><tp:taxon-name><tp:taxon-name-part taxon-name-part-type="genus">Tettigettalna</tp:taxon-name-part> <tp:taxon-name-part taxon-name-part-type="species">mariae</tp:taxon-name-part></tp:taxon-name></italic>
            </td></tr><tr><td rowspan="1" colspan="1">Vale Navio</td><td rowspan="1" colspan="1">Algarve</td><td rowspan="1" colspan="1">Portugal</td><td rowspan="1" colspan="1">
              <named-content xmlns:xlink="http://www.w3.org/1999/xlink" content-type="dwc:verbatimCoordinates" xlink:type="simple">37°07'05.4"N, 8°12'02.3"W</named-content>
            </td><td rowspan="1" colspan="1">09/08/2012</td><td rowspan="1" colspan="1">Ao</td><td rowspan="1" colspan="1">
              <italic><tp:taxon-name><tp:taxon-name-part taxon-name-part-type="genus">Tettigettalna</tp:taxon-name-part> <tp:taxon-name-part taxon-name-part-type="species">argentata</tp:taxon-name-part></tp:taxon-name></italic>
            </td></tr><tr><td rowspan="1" colspan="1">Vale Navio</td><td rowspan="1" colspan="1">Algarve</td><td rowspan="1" colspan="1">Portugal</td><td rowspan="1" colspan="1">
              <named-content xmlns:xlink="http://www.w3.org/1999/xlink" content-type="dwc:verbatimCoordinates" xlink:type="simple">37°06'37.1"N, 8°12'00.2"W</named-content>
            </td><td rowspan="1" colspan="1">26/06/2012</td><td rowspan="1" colspan="1">Ao</td><td rowspan="1" colspan="1"/></tr><tr><td rowspan="1" colspan="1">Boliqueime</td><td rowspan="1" colspan="1">Algarve</td><td rowspan="1" colspan="1">Portugal</td><td rowspan="1" colspan="1">
              <named-content xmlns:xlink="http://www.w3.org/1999/xlink" content-type="dwc:verbatimCoordinates" xlink:type="simple">37°08'23.9"N, 8°09'41.0"W</named-content>
            </td><td rowspan="1" colspan="1">29/07/2011</td><td rowspan="1" colspan="1">Ao</td><td rowspan="1" colspan="1">
              <italic><tp:taxon-name><tp:taxon-name-part taxon-name-part-type="genus">Tettigettalna</tp:taxon-name-part> <tp:taxon-name-part taxon-name-part-type="species">argentata</tp:taxon-name-part></tp:taxon-name></italic>
            </td></tr><tr><td rowspan="1" colspan="1">Boliqueime</td><td rowspan="1" colspan="1">Algarve</td><td rowspan="1" colspan="1">Portugal</td><td rowspan="1" colspan="1">
              <named-content xmlns:xlink="http://www.w3.org/1999/xlink" content-type="dwc:verbatimCoordinates" xlink:type="simple">37°07'01.5"N, 8°09'16.8"W</named-content>
            </td><td rowspan="1" colspan="1">29/07/2011</td><td rowspan="1" colspan="1">Ao</td><td rowspan="1" colspan="1"/></tr><tr><td rowspan="1" colspan="1">Praia da Falésia</td><td rowspan="1" colspan="1">Algarve</td><td rowspan="1" colspan="1">Portugal</td><td rowspan="1" colspan="1">
              <named-content xmlns:xlink="http://www.w3.org/1999/xlink" content-type="dwc:verbatimCoordinates" xlink:type="simple">37°04'36.5"N, 8°08'00.6"W</named-content>
            </td><td rowspan="1" colspan="1">25/06/2012</td><td rowspan="1" colspan="1">Ao</td><td rowspan="1" colspan="1"/></tr><tr><td rowspan="1" colspan="1">Vilamoura</td><td rowspan="1" colspan="1">Algarve</td><td rowspan="1" colspan="1">Portugal</td><td rowspan="1" colspan="1">
              <named-content xmlns:xlink="http://www.w3.org/1999/xlink" content-type="dwc:verbatimCoordinates" xlink:type="simple">37°05'27.3"N, 8°07'27.5"W</named-content>
            </td><td rowspan="1" colspan="1">25/06/2012</td><td rowspan="1" colspan="1">Ao</td><td rowspan="1" colspan="1"/></tr><tr><td rowspan="1" colspan="1">Vale Judeu</td><td rowspan="1" colspan="1">Algarve</td><td rowspan="1" colspan="1">Portugal</td><td rowspan="1" colspan="1">
              <named-content xmlns:xlink="http://www.w3.org/1999/xlink" content-type="dwc:verbatimCoordinates" xlink:type="simple">37°06'21.2"N, 8°05'42.8"W</named-content>
            </td><td rowspan="1" colspan="1">26/06/2012</td><td rowspan="1" colspan="1">Ao</td><td rowspan="1" colspan="1">
              <italic><tp:taxon-name><tp:taxon-name-part taxon-name-part-type="genus">Tettigettalna</tp:taxon-name-part> <tp:taxon-name-part taxon-name-part-type="species">mariae</tp:taxon-name-part></tp:taxon-name></italic>
            </td></tr><tr><td rowspan="1" colspan="1">Vale Judeu</td><td rowspan="1" colspan="1">Algarve</td><td rowspan="1" colspan="1">Portugal</td><td rowspan="1" colspan="1">
              <named-content xmlns:xlink="http://www.w3.org/1999/xlink" content-type="dwc:verbatimCoordinates" xlink:type="simple">37°07'39.8"N, 8°05'36.1"W</named-content>
            </td><td rowspan="1" colspan="1">12/07/2011</td><td rowspan="1" colspan="1">Ar, C</td><td rowspan="1" colspan="1"/></tr><tr><td rowspan="1" colspan="1">Almancil</td><td rowspan="1" colspan="1">Algarve</td><td rowspan="1" colspan="1">Portugal</td><td rowspan="1" colspan="1">
              <named-content xmlns:xlink="http://www.w3.org/1999/xlink" content-type="dwc:verbatimCoordinates" xlink:type="simple">37°05'47.7"N, 8°01'52.3"W</named-content>
            </td><td rowspan="1" colspan="1">07/08/2012</td><td rowspan="1" colspan="1">Ao</td><td rowspan="1" colspan="1"/></tr><tr><td rowspan="1" colspan="1">Quinta do Lago</td><td rowspan="1" colspan="1">Algarve</td><td rowspan="1" colspan="1">Portugal</td><td rowspan="1" colspan="1">
              <named-content xmlns:xlink="http://www.w3.org/1999/xlink" content-type="dwc:verbatimCoordinates" xlink:type="simple">37°03'35.2"N, 8°01'16.3"W</named-content>
            </td><td rowspan="1" colspan="1">01/08/2012</td><td rowspan="1" colspan="1">Ar, C</td><td rowspan="1" colspan="1"><italic><tp:taxon-name><tp:taxon-name-part taxon-name-part-type="genus">Tettigettalna</tp:taxon-name-part> <tp:taxon-name-part taxon-name-part-type="species">mariae</tp:taxon-name-part></tp:taxon-name></italic> and <italic><tp:taxon-name><tp:taxon-name-part taxon-name-part-type="genus">Tettigettalna</tp:taxon-name-part> <tp:taxon-name-part taxon-name-part-type="species">argentata</tp:taxon-name-part></tp:taxon-name></italic></td></tr><tr><td rowspan="1" colspan="1">Faro</td><td rowspan="1" colspan="1">Algarve</td><td rowspan="1" colspan="1">Portugal</td><td rowspan="1" colspan="1">
              <named-content xmlns:xlink="http://www.w3.org/1999/xlink" content-type="dwc:verbatimCoordinates" xlink:type="simple">37°02'29.1"N, 7°58'18.1"W</named-content>
            </td><td rowspan="1" colspan="1">07/08/2012</td><td rowspan="1" colspan="1">Ao</td><td rowspan="1" colspan="1">
              <italic><tp:taxon-name><tp:taxon-name-part taxon-name-part-type="genus">Tettigettalna</tp:taxon-name-part> <tp:taxon-name-part taxon-name-part-type="species">mariae</tp:taxon-name-part></tp:taxon-name></italic>
            </td></tr><tr><td rowspan="1" colspan="1">Santa Bárbara de Nexe</td><td rowspan="1" colspan="1">Algarve</td><td rowspan="1" colspan="1">Portugal</td><td rowspan="1" colspan="1">
              <named-content xmlns:xlink="http://www.w3.org/1999/xlink" content-type="dwc:verbatimCoordinates" xlink:type="simple">37°04'48.8"N, 7°56'55.4"W</named-content>
            </td><td rowspan="1" colspan="1">08/08/2012</td><td rowspan="1" colspan="1">Ao</td><td rowspan="1" colspan="1"/></tr><tr><td rowspan="1" colspan="1">S. Brás de Alportel</td><td rowspan="1" colspan="1">Algarve</td><td rowspan="1" colspan="1">Portugal</td><td rowspan="1" colspan="1">
              <named-content xmlns:xlink="http://www.w3.org/1999/xlink" content-type="dwc:verbatimCoordinates" xlink:type="simple">37°10'33.5"N, 7°55'52.8"W</named-content>
            </td><td rowspan="1" colspan="1">04/08/2011</td><td rowspan="1" colspan="1">Ao</td><td rowspan="1" colspan="1">
              <italic><tp:taxon-name><tp:taxon-name-part taxon-name-part-type="genus">Tettigettalna</tp:taxon-name-part> <tp:taxon-name-part taxon-name-part-type="species">argentata</tp:taxon-name-part></tp:taxon-name></italic>
            </td></tr><tr><td rowspan="1" colspan="1">S. Brás de Alportel</td><td rowspan="1" colspan="1">Algarve</td><td rowspan="1" colspan="1">Portugal</td><td rowspan="1" colspan="1">
              <named-content xmlns:xlink="http://www.w3.org/1999/xlink" content-type="dwc:verbatimCoordinates" xlink:type="simple">37°08'14.8"N, 7°50'52.4"W</named-content>
            </td><td rowspan="1" colspan="1">04/08/2011</td><td rowspan="1" colspan="1">Ar, C</td><td rowspan="1" colspan="1">
              <italic><tp:taxon-name><tp:taxon-name-part taxon-name-part-type="genus">Tettigettalna</tp:taxon-name-part> <tp:taxon-name-part taxon-name-part-type="species">argentata</tp:taxon-name-part></tp:taxon-name></italic>
            </td></tr><tr><td rowspan="1" colspan="1">Moncarapacho</td><td rowspan="1" colspan="1">Algarve</td><td rowspan="1" colspan="1">Portugal</td><td rowspan="1" colspan="1">
              <named-content xmlns:xlink="http://www.w3.org/1999/xlink" content-type="dwc:verbatimCoordinates" xlink:type="simple">37°04'41.3"N, 7°49'16.6"W</named-content>
            </td><td rowspan="1" colspan="1">03/08/2011</td><td rowspan="1" colspan="1">Ar, C</td><td rowspan="1" colspan="1">
              <italic><tp:taxon-name><tp:taxon-name-part taxon-name-part-type="genus">Tettigettalna</tp:taxon-name-part> <tp:taxon-name-part taxon-name-part-type="species">argentata</tp:taxon-name-part></tp:taxon-name></italic>
            </td></tr><tr><td rowspan="1" colspan="1">Estiramantens</td><td rowspan="1" colspan="1">Algarve</td><td rowspan="1" colspan="1">Portugal</td><td rowspan="1" colspan="1">
              <named-content xmlns:xlink="http://www.w3.org/1999/xlink" content-type="dwc:verbatimCoordinates" xlink:type="simple">37°07'49.2"N, 7°45'15.6"W</named-content>
            </td><td rowspan="1" colspan="1">03/08/2011</td><td rowspan="1" colspan="1">Ao</td><td rowspan="1" colspan="1">
              <italic><tp:taxon-name><tp:taxon-name-part taxon-name-part-type="genus">Tettigettalna</tp:taxon-name-part> <tp:taxon-name-part taxon-name-part-type="species">argentata</tp:taxon-name-part></tp:taxon-name></italic>
            </td></tr><tr><td rowspan="1" colspan="1">Santo Estevão</td><td rowspan="1" colspan="1">Algarve</td><td rowspan="1" colspan="1">Portugal</td><td rowspan="1" colspan="1">
              <named-content xmlns:xlink="http://www.w3.org/1999/xlink" content-type="dwc:verbatimCoordinates" xlink:type="simple">37°07'46.3"N, 7°42'53.6"W</named-content>
            </td><td rowspan="1" colspan="1">03/08/2011</td><td rowspan="1" colspan="1">Ao</td><td rowspan="1" colspan="1"/></tr><tr><td rowspan="1" colspan="1">Tavira</td><td rowspan="1" colspan="1">Algarve</td><td rowspan="1" colspan="1">Portugal</td><td rowspan="1" colspan="1">
              <named-content xmlns:xlink="http://www.w3.org/1999/xlink" content-type="dwc:verbatimCoordinates" xlink:type="simple">37°08'02.0"N, 7°38'04.2"W</named-content>
            </td><td rowspan="1" colspan="1">11/08/2011</td><td rowspan="1" colspan="1">C</td><td rowspan="1" colspan="1"/></tr><tr><td rowspan="1" colspan="1">Castro Marim</td><td rowspan="1" colspan="1">Algarve</td><td rowspan="1" colspan="1">Portugal</td><td rowspan="1" colspan="1">
              <named-content xmlns:xlink="http://www.w3.org/1999/xlink" content-type="dwc:verbatimCoordinates" xlink:type="simple">37°11'10.9"N, 7°29'02.1"W</named-content>
            </td><td rowspan="1" colspan="1">02/08/2011</td><td rowspan="1" colspan="1">Ar, C</td><td rowspan="1" colspan="1">
              <italic><tp:taxon-name><tp:taxon-name-part taxon-name-part-type="genus">Tettigettalna</tp:taxon-name-part> <tp:taxon-name-part taxon-name-part-type="species">argentata</tp:taxon-name-part></tp:taxon-name></italic>
            </td></tr><tr><td rowspan="1" colspan="1">Cartaya</td><td rowspan="1" colspan="1">Huelva</td><td rowspan="1" colspan="1">Spain</td><td rowspan="1" colspan="1">
              <named-content xmlns:xlink="http://www.w3.org/1999/xlink" content-type="dwc:verbatimCoordinates" xlink:type="simple">37°15'38.4"N, 7°07'43.5"W</named-content>
            </td><td rowspan="1" colspan="1">18/07/2013</td><td rowspan="1" colspan="1">Ar, C</td><td rowspan="1" colspan="1">
              <italic><tp:taxon-name><tp:taxon-name-part taxon-name-part-type="genus">Tettigettalna</tp:taxon-name-part> <tp:taxon-name-part taxon-name-part-type="species">mariae</tp:taxon-name-part></tp:taxon-name></italic>
            </td></tr><tr><td rowspan="1" colspan="1">Cartaya</td><td rowspan="1" colspan="1">Huelva</td><td rowspan="1" colspan="1">Spain</td><td rowspan="1" colspan="1">
              <named-content xmlns:xlink="http://www.w3.org/1999/xlink" content-type="dwc:verbatimCoordinates" xlink:type="simple">37°14'03.7"N, 7°03'56.8"W</named-content>
            </td><td rowspan="1" colspan="1">18/07/2013</td><td rowspan="1" colspan="1">C</td><td rowspan="1" colspan="1">
              <italic><tp:taxon-name><tp:taxon-name-part taxon-name-part-type="genus">Tettigettalna</tp:taxon-name-part> <tp:taxon-name-part taxon-name-part-type="species">mariae</tp:taxon-name-part></tp:taxon-name></italic>
            </td></tr></tbody></table></table-wrap><fig-group id="F463630" position="float" orientation="portrait"><caption><p>Habitat landscape of <italic><tp:taxon-name><tp:taxon-name-part taxon-name-part-type="genus">Tettigettalna</tp:taxon-name-part> <tp:taxon-name-part taxon-name-part-type="species">josei</tp:taxon-name-part></tp:taxon-name></italic> at three locations in Algarve (Portugal): a) field between road N125 and A22 near Porches (<named-content xmlns:xlink="http://www.w3.org/1999/xlink" content-type="dwc:verbatimCoordinates" xlink:type="simple">37°08'09.4"N, 8°23'04.2"W</named-content>) where a large population was found in 2011, singing on bushes; b) old and abandoned orange grove near Quinta do Lago (<named-content xmlns:xlink="http://www.w3.org/1999/xlink" content-type="dwc:verbatimCoordinates" xlink:type="simple">37°03'35.2"N, 8°01'16.3"W</named-content>) where <italic><tp:taxon-name><tp:taxon-name-part taxon-name-part-type="genus">Tettigettalna</tp:taxon-name-part> <tp:taxon-name-part taxon-name-part-type="species">josei</tp:taxon-name-part></tp:taxon-name></italic> sings often on dry grass or bushes and sometimes on orange tree branches and c) field near Castro Marim (<named-content xmlns:xlink="http://www.w3.org/1999/xlink" content-type="dwc:verbatimCoordinates" xlink:type="simple">37°11'10.9"N, 7°29'02.1"W</named-content>) where <italic><tp:taxon-name><tp:taxon-name-part taxon-name-part-type="genus">Tettigettalna</tp:taxon-name-part> <tp:taxon-name-part taxon-name-part-type="species">josei</tp:taxon-name-part></tp:taxon-name></italic> was found singing on dry grass or short bushes.</p></caption><fig id="F463635" position="float" orientation="portrait"><label>Figure 4a.</label><graphic xmlns:xlink="http://www.w3.org/1999/xlink" xlink:href="biodiversity_data_journal-2-e1045-g004_a.jpg" xlink:type="simple" position="float" orientation="portrait"/></fig><fig id="F463636" position="float" orientation="portrait"><label>Figure 4b.</label><graphic xmlns:xlink="http://www.w3.org/1999/xlink" xlink:href="biodiversity_data_journal-2-e1045-g004_b.jpg" xlink:type="simple" position="float" orientation="portrait"/></fig><fig id="F463637" position="float" orientation="portrait"><label>Figure 4c.</label><graphic xmlns:xlink="http://www.w3.org/1999/xlink" xlink:href="biodiversity_data_journal-2-e1045-g004_c.jpg" xlink:type="simple" position="float" orientation="portrait"/></fig></fig-group><fig id="F463651" position="float" orientation="portrait"><label>Figure 6.</label><caption><p>A couple of <italic><tp:taxon-name><tp:taxon-name-part taxon-name-part-type="genus">Tettigettalna</tp:taxon-name-part> <tp:taxon-name-part taxon-name-part-type="species">josei</tp:taxon-name-part></tp:taxon-name></italic> during copulation observed in July 2013 near Sesmarias (<named-content xmlns:xlink="http://www.w3.org/1999/xlink" content-type="dwc:verbatimCoordinates" xlink:type="simple">37°04'38.6"N, 8°18'28.9"W</named-content>), in Algarve, Portugal.</p></caption><graphic xmlns:xlink="http://www.w3.org/1999/xlink" xlink:href="biodiversity_data_journal-2-e1045-g006.jpg" position="float" orientation="portrait" xlink:type="simple"/></fig></tp:treatment-sec><ref-list><ref id="B466157"><element-citation xmlns:xlink="http://www.w3.org/1999/xlink" publication-type="article" xlink:type="simple"><person-group person-group-type="author"><name name-style="western"><surname>Fonseca</surname><given-names>P</given-names></name></person-group><year>1991</year><article-title>Characteristics of the acoustic signals in nine species of cicadas (<tp:taxon-name><tp:taxon-name-part taxon-name-part-type="suborder">Homoptera</tp:taxon-name-part></tp:taxon-name>, <tp:taxon-name><tp:taxon-name-part taxon-name-part-type="family">Cicadidae</tp:taxon-name-part></tp:taxon-name>)</article-title><source>Bioacoustics</source><volume>3</volume><fpage>173</fpage><lpage>192</lpage><pub-id pub-id-type="doi">10.1080/09524622.1991.9753178</pub-id></element-citation></ref><ref id="B466133"><element-citation xmlns:xlink="http://www.w3.org/1999/xlink" publication-type="article" xlink:type="simple"><person-group person-group-type="author"><name name-style="western"><surname>Boulard</surname><given-names>M</given-names></name></person-group><year>1982</year><article-title>Les cigales du Portugal, contribution à leur étude (<tp:taxon-name><tp:taxon-name-part taxon-name-part-type="suborder">Homoptera</tp:taxon-name-part></tp:taxon-name> <tp:taxon-name><tp:taxon-name-part taxon-name-part-type="family">Cicadidae</tp:taxon-name-part></tp:taxon-name>)</article-title><source>Annales de la Société entomologique de France</source><volume>18</volume><issue>2</issue><fpage>181</fpage><lpage>198</lpage></element-citation></ref><ref id="B466202"><element-citation xmlns:xlink="http://www.w3.org/1999/xlink" publication-type="article" xlink:type="simple"><person-group person-group-type="author"><name name-style="western"><surname>Nunes</surname><given-names>Vera L.</given-names></name><name name-style="western"><surname>Mendes</surname><given-names>Raquel</given-names></name><name name-style="western"><surname>Marabuto</surname><given-names>Eduardo</given-names></name><name name-style="western"><surname>Novais</surname><given-names>Bruno M.</given-names></name><name name-style="western"><surname>Hertach</surname><given-names>Thomas</given-names></name><name name-style="western"><surname>Quartau</surname><given-names>José A.</given-names></name><name name-style="western"><surname>Seabra</surname><given-names>Sofia G.</given-names></name><name name-style="western"><surname>Paulo</surname><given-names>Octávio S.</given-names></name><name name-style="western"><surname>Simões</surname><given-names>Paula C.</given-names></name></person-group><year>2014</year><article-title>Conflicting patterns of DNA barcoding and taxonomy in the cicada genus <italic><tp:taxon-name><tp:taxon-name-part taxon-name-part-type="genus">Tettigettalna</tp:taxon-name-part></tp:taxon-name></italic> from southern Europe (<tp:taxon-name><tp:taxon-name-part taxon-name-part-type="order">Hemiptera</tp:taxon-name-part></tp:taxon-name>: <tp:taxon-name><tp:taxon-name-part taxon-name-part-type="family">Cicadidae</tp:taxon-name-part></tp:taxon-name>)</article-title><source>Molecular Ecology Resources</source><volume>14</volume><issue>1</issue><fpage>27</fpage><lpage>38</lpage><uri xlink:type="simple">http://doi.wiley.com/10.1111/1755-0998.12158</uri><pub-id pub-id-type="doi">10.1111/1755-0998.12158</pub-id></element-citation></ref><ref id="B466306"><element-citation xmlns:xlink="http://www.w3.org/1999/xlink" publication-type="article" xlink:type="simple"><person-group person-group-type="author"><name name-style="western"><surname>Sueur</surname><given-names>J</given-names></name><name name-style="western"><surname>Puissant</surname><given-names>S</given-names></name><name name-style="western"><surname>Simões</surname><given-names>P C</given-names></name><name name-style="western"><surname>Seabra</surname><given-names>S</given-names></name><name name-style="western"><surname>Boulard</surname><given-names>M</given-names></name><name name-style="western"><surname>Quartau</surname><given-names>J A</given-names></name></person-group><year>2004</year><article-title>Cicadas from Portugal: revised list of species with eco-ethological data (<tp:taxon-name><tp:taxon-name-part taxon-name-part-type="order">Hemiptera</tp:taxon-name-part></tp:taxon-name>: <tp:taxon-name><tp:taxon-name-part taxon-name-part-type="family">Cicadidae</tp:taxon-name-part></tp:taxon-name>)</article-title><source>Insect Systematics and Evolution</source><volume>35</volume><fpage>177</fpage><lpage>187</lpage><pub-id pub-id-type="doi">10.1163/187631204788912373</pub-id></element-citation></ref><ref id="B466274"><element-citation xmlns:xlink="http://www.w3.org/1999/xlink" publication-type="article" xlink:type="simple"><person-group person-group-type="author"><name name-style="western"><surname>Simões</surname><given-names>Paula C.</given-names></name><name name-style="western"><surname>Nunes</surname><given-names>Vera L.</given-names></name><name name-style="western"><surname>Mendes</surname><given-names>Raquel</given-names></name><name name-style="western"><surname>Quartau</surname><given-names>José A.</given-names></name></person-group><year>2013</year><article-title>First record of <italic><tp:taxon-name><tp:taxon-name-part taxon-name-part-type="genus">Tettigettalna</tp:taxon-name-part> <tp:taxon-name-part taxon-name-part-type="species">mariae</tp:taxon-name-part></tp:taxon-name></italic> Quartau &amp; Boulard 1995 (<tp:taxon-name><tp:taxon-name-part taxon-name-part-type="class">Insecta</tp:taxon-name-part></tp:taxon-name>: <tp:taxon-name><tp:taxon-name-part taxon-name-part-type="order">Hemiptera</tp:taxon-name-part></tp:taxon-name>: <tp:taxon-name><tp:taxon-name-part taxon-name-part-type="superfamily">Cicadoidea</tp:taxon-name-part></tp:taxon-name>) in Spain</article-title><source>Biodiversity Data Journal</source><volume>1</volume><fpage>e978</fpage><uri xlink:type="simple">http://biodiversitydatajournal.com/articles.php?id=978</uri><pub-id pub-id-type="doi">10.3897/BDJ.1.e978</pub-id></element-citation></ref><ref id="B466143"><element-citation xmlns:xlink="http://www.w3.org/1999/xlink" publication-type="chapter" xlink:type="simple"><person-group person-group-type="author"><name name-style="western"><surname>Boulard</surname><given-names>M</given-names></name></person-group><year>2006</year><chapter-title>Acoustic signals, diversity and behaviour of cicadas (<tp:taxon-name><tp:taxon-name-part taxon-name-part-type="family">Cicadidae</tp:taxon-name-part></tp:taxon-name>, <tp:taxon-name><tp:taxon-name-part taxon-name-part-type="order">Hemiptera</tp:taxon-name-part></tp:taxon-name>)</chapter-title><person-group person-group-type="editor"><name name-style="western"><surname>Drosopoulos</surname><given-names>S.</given-names></name><name name-style="western"><surname>Claridge</surname><given-names>M. F.</given-names></name></person-group><source>Insect Sounds and Communication: Physiology, Behaviour, Ecology, and Evolution</source><publisher-name>Taylor &amp; Francis Group</publisher-name><size units="page">331–349</size></element-citation></ref><ref id="B466287"><element-citation xmlns:xlink="http://www.w3.org/1999/xlink" publication-type="article" xlink:type="simple"><person-group person-group-type="author"><name name-style="western"><surname>Simões</surname><given-names>P C</given-names></name><name name-style="western"><surname>Quartau</surname><given-names>J A</given-names></name></person-group><year>2007</year><article-title>On the dispersal of males of <italic><tp:taxon-name><tp:taxon-name-part taxon-name-part-type="genus">Cicada</tp:taxon-name-part> <tp:taxon-name-part taxon-name-part-type="species">orni</tp:taxon-name-part></tp:taxon-name></italic> in Portugal</article-title><source>Entomologia Generalis</source><volume>30</volume><fpage>245</fpage><lpage>252</lpage></element-citation></ref></ref-list></tp:taxon-treatment>
